# Supplementary material for: Non-cyclic formylated dipyrromethanes as phosphate anion receptors
Source: Chem Sci. 2016 Feb 24;7(6):3843–50. doi: 10.1039/c6sc00015k (PMC6013804; doi:10.1039/c6sc00015k)
Supplement: Supplementary file 2 [file SC-007-C6SC00015K-s002.cif]

# Electronic Supplementary Material (ESI) for Chemical Science.
# This journal is © The Royal Society of Chemistry 2016

####################################################################### 
# 
# This file contains crystal structure data downloaded from the 
# Cambridge Structural Database (CSD) hosted by the Cambridge 
# Crystallographic Data Centre (CCDC).
# 
# Full information about CCDC data access policies and citation 
# guidelines are available at http://www.ccdc.cam.ac.uk/access/V1 
# 
# Audit and citation data items may have been added by the CCDC. 
# Please retain this information to preserve the provenance of 
# this file and to allow appropriate attribution of the data. 
# 
#######################################################################

data_shelx
_database_code_depnum_ccdc_archive 'CCDC 1444557'
_audit_update_record             
;
2015-12-28 deposited with the CCDC.
2016-02-23 downloaded from the CCDC.
;

_audit_creation_method           SHELXL-2013
_chemical_name_systematic        
;
 ?
;
_chemical_name_common            ?
_chemical_melting_point          ?
_chemical_formula_moiety         '2 C17 H15 N2 O2, Fe, 2 C3 H7 N O'
_chemical_formula_sum            'C40 H44 Fe N6 O6'
_chemical_formula_weight         760.66

loop_
_atom_type_symbol
_atom_type_description
_atom_type_scat_dispersion_real
_atom_type_scat_dispersion_imag
_atom_type_scat_source
C C 0.0033 0.0016 'International Tables Vol C Tables 4.2.6.8 and 6.1.1.4'
H H 0.0000 0.0000 'International Tables Vol C Tables 4.2.6.8 and 6.1.1.4'
N N 0.0061 0.0033 'International Tables Vol C Tables 4.2.6.8 and 6.1.1.4'
O O 0.0106 0.0060 'International Tables Vol C Tables 4.2.6.8 and 6.1.1.4'
Fe Fe 0.3463 0.8444 'International Tables Vol C Tables 4.2.6.8 and 6.1.1.4'

_space_group_crystal_system      monoclinic
_space_group_IT_number           14
_space_group_name_H-M_alt        'P 21/c'
_space_group_name_Hall           '-P 2ybc'

_shelx_space_group_comment       
;
The symmetry employed for this shelxl refinement is uniquely defined
by the following loop, which should always be used as a source of
symmetry information in preference to the above space-group names.
They are only intended as comments.
;

loop_
_space_group_symop_operation_xyz
'x, y, z'
'-x, y+1/2, -z+1/2'
'-x, -y, -z'
'x, -y-1/2, z-1/2'

_cell_length_a                   12.5879(6)
_cell_length_b                   20.8699(10)
_cell_length_c                   13.6448(8)
_cell_angle_alpha                90
_cell_angle_beta                 93.531(4)
_cell_angle_gamma                90
_cell_volume                     3577.8(3)
_cell_formula_units_Z            4
_cell_measurement_temperature    133(2)
_cell_measurement_reflns_used    5962
_cell_measurement_theta_min      2.4
_cell_measurement_theta_max      19.7

_exptl_crystal_description       prisms
_exptl_crystal_colour            yellow
_exptl_crystal_density_meas      ?
_exptl_crystal_density_method    ?
_exptl_crystal_density_diffrn    1.412
_exptl_crystal_F_000             1600
_exptl_transmission_factor_min   ?
_exptl_transmission_factor_max   ?
_exptl_crystal_size_max          0.27
_exptl_crystal_size_mid          0.20
_exptl_crystal_size_min          0.09
_exptl_absorpt_coefficient_mu    0.480
_shelx_estimated_absorpt_T_min   ?
_shelx_estimated_absorpt_T_max   ?
_exptl_absorpt_correction_type   multi-scan
_exptl_absorpt_correction_T_min  0.867
_exptl_absorpt_correction_T_max  1.00
_exptl_absorpt_process_details   
;
SADABS.
;

_exptl_special_details           
;
 ?
;

_diffrn_ambient_temperature      133(2)
_diffrn_radiation_wavelength     0.71073
_diffrn_radiation_type           MoK\a
_diffrn_source                   'sealed tube'
_diffrn_measurement_device_type  'Nonius Kappa CCD with Bruker Apex II detector'
_diffrn_measurement_method       '\f and \w-scans'
_diffrn_detector_area_resol_mean ?
_diffrn_reflns_number            87367
_diffrn_reflns_av_unetI/netI     0.0799
_diffrn_reflns_av_R_equivalents  0.1341
_diffrn_reflns_limit_h_min       -16
_diffrn_reflns_limit_h_max       16
_diffrn_reflns_limit_k_min       -27
_diffrn_reflns_limit_k_max       27
_diffrn_reflns_limit_l_min       -17
_diffrn_reflns_limit_l_max       17
_diffrn_reflns_theta_min         1.621
_diffrn_reflns_theta_max         27.595
_diffrn_reflns_theta_full        25.242
_diffrn_measured_fraction_theta_max 0.992
_diffrn_measured_fraction_theta_full 0.998
_diffrn_reflns_Laue_measured_fraction_max 0.992
_diffrn_reflns_Laue_measured_fraction_full 0.998
_diffrn_reflns_point_group_measured_fraction_max 0.992
_diffrn_reflns_point_group_measured_fraction_full 0.998
_reflns_number_total             8232
_reflns_number_gt                5241
_reflns_threshold_expression     'I > 2\s(I)'
_reflns_Friedel_coverage         0.000
_reflns_Friedel_fraction_max     .
_reflns_Friedel_fraction_full    .

_reflns_special_details          
;
 Reflections were merged by SHELXL according to the crystal
 class for the calculation of statistics and refinement.
 
 _reflns_Friedel_fraction is defined as the number of unique
 Friedel pairs measured divided by the number that would be
 possible theoretically, ignoring centric projections and
 systematic absences.
;


_computing_data_collection       'Apex II release 2010, Bruker AXS, Inc.'
_computing_cell_refinement       'Apex II release 2010, Bruker AXS, Inc.'
_computing_data_reduction        'Apex II release 2010, Bruker AXS, Inc.'

_computing_structure_solution    
;

SUPERFLIP.  Palatinus, L. and Chapuis, G., J. Appl. Cryst. 40, 786-790.
;
_computing_structure_refinement  'Shelxl-2013, Sheldrick, G. M.'
_computing_molecular_graphics    'XP SHELXTL/PC, Siemens Analytical'
_computing_publication_material  'XL SHELXTL/PC, Siemens Analytical'


_refine_special_details          
;
 ?
;
_refine_ls_structure_factor_coef Fsqd
_refine_ls_matrix_type           full
_refine_ls_weighting_scheme      calc
_refine_ls_weighting_details     
'w=1/[\s^2^(Fo^2^)+(0.0331P)^2^+2.7996P] where P=(Fo^2^+2Fc^2^)/3'
_atom_sites_solution_primary     ?
_atom_sites_solution_secondary   ?
_atom_sites_solution_hydrogens   mixed
_refine_ls_hydrogen_treatment    mixed
_refine_ls_extinction_method     none
_refine_ls_extinction_coef       .
_refine_ls_number_reflns         8232
_refine_ls_number_parameters     500
_refine_ls_number_restraints     0
_refine_ls_R_factor_all          0.1007
_refine_ls_R_factor_gt           0.0471
_refine_ls_wR_factor_ref         0.1109
_refine_ls_wR_factor_gt          0.0897
_refine_ls_goodness_of_fit_ref   1.013
_refine_ls_restrained_S_all      1.013
_refine_ls_shift/su_max          0.000
_refine_ls_shift/su_mean         0.000

loop_
_atom_site_label
_atom_site_type_symbol
_atom_site_fract_x
_atom_site_fract_y
_atom_site_fract_z
_atom_site_U_iso_or_equiv
_atom_site_adp_type
_atom_site_occupancy
_atom_site_site_symmetry_order
_atom_site_calc_flag
_atom_site_refinement_flags_posn
_atom_site_refinement_flags_adp
_atom_site_refinement_flags_occupancy
_atom_site_disorder_assembly
_atom_site_disorder_group
C1 C -0.1888(2) 0.60162(13) 0.0476(2) 0.0246(6) Uani 1 1 d . . . . .
C2 C -0.1171(2) 0.55221(14) 0.0380(2) 0.0326(7) Uani 1 1 d . . . . .
H2 H -0.1226 0.5190 -0.0097 0.039 Uiso 1 1 calc R U . . .
C3 C -0.0352(2) 0.55967(13) 0.1105(2) 0.0294(7) Uani 1 1 d . . . . .
H3 H 0.0244 0.5321 0.1219 0.035 Uiso 1 1 calc R U . . .
C4 C -0.0563(2) 0.61412(12) 0.16279(19) 0.0188(6) Uani 1 1 d . . . . .
C5 C 0.00834(19) 0.64498(12) 0.24742(19) 0.0179(5) Uani 1 1 d . . . . .
C6 C -0.06479(19) 0.67753(12) 0.31619(18) 0.0180(5) Uani 1 1 d . . . . .
C7 C -0.0562(2) 0.73531(13) 0.3655(2) 0.0242(6) Uani 1 1 d . . . . .
H7 H -0.0006 0.7658 0.3611 0.029 Uiso 1 1 calc R U . . .
C8 C -0.1436(2) 0.74080(14) 0.4229(2) 0.0272(6) Uani 1 1 d . . . . .
H8 H -0.1585 0.7759 0.4643 0.033 Uiso 1 1 calc R U . . .
C9 C -0.20433(19) 0.68644(13) 0.40908(18) 0.0220(6) Uani 1 1 d . . . . .
C10 C -0.2902(2) 0.61205(14) -0.0035(2) 0.0302(7) Uani 1 1 d . . . . .
H10 H -0.3079 0.5857 -0.0589 0.036 Uiso 1 1 calc R U . . .
C11 C -0.3027(2) 0.66896(15) 0.4477(2) 0.0287(7) Uani 1 1 d . . . . .
H11 H -0.3315 0.6973 0.4938 0.034 Uiso 1 1 calc R U . . .
C12 C 0.0699(2) 0.59266(12) 0.3074(2) 0.0255(6) Uani 1 1 d . . . . .
H12A H 0.1083 0.6122 0.3644 0.038 Uiso 1 1 calc R U . . .
H12B H 0.1208 0.5719 0.2661 0.038 Uiso 1 1 calc R U . . .
H12C H 0.0197 0.5607 0.3296 0.038 Uiso 1 1 calc R U . . .
C13 C 0.08322(19) 0.69517(11) 0.20862(19) 0.0176(5) Uani 1 1 d . . . . .
C14 C 0.0666(2) 0.73087(12) 0.1203(2) 0.0207(6) Uani 1 1 d . . . . .
H14 H 0.0103 0.7246 0.0716 0.025 Uiso 1 1 calc R U . . .
C15 C 0.1485(2) 0.77746(12) 0.1171(2) 0.0245(6) Uani 1 1 d . . . . .
H15 H 0.1564 0.8079 0.0663 0.029 Uiso 1 1 calc R U . . .
C16 C 0.2163(2) 0.77052(12) 0.2028(2) 0.0240(6) Uani 1 1 d . . . . .
H16 H 0.2779 0.7954 0.2196 0.029 Uiso 1 1 calc R U . . .
C17 C 0.1765(2) 0.72005(12) 0.2595(2) 0.0204(6) Uani 1 1 d . . . . .
H17 H 0.2068 0.7053 0.3209 0.024 Uiso 1 1 calc R U . . .
C18 C 0.6524(2) 0.50642(12) 0.2025(2) 0.0229(6) Uani 1 1 d . . . . .
C19 C 0.5845(2) 0.48037(13) 0.1303(2) 0.0274(6) Uani 1 1 d . . . . .
H19 H 0.5971 0.4429 0.0934 0.033 Uiso 1 1 calc R U . . .
C20 C 0.4939(2) 0.51881(13) 0.1212(2) 0.0254(6) Uani 1 1 d . . . . .
H20 H 0.4336 0.5122 0.0770 0.031 Uiso 1 1 calc R U . . .
C21 C 0.5074(2) 0.56813(12) 0.18776(19) 0.0178(5) Uani 1 1 d . . . . .
C22 C 0.42904(19) 0.61954(11) 0.21669(19) 0.0174(5) Uani 1 1 d . . . . .
C23 C 0.48610(19) 0.68145(12) 0.24467(18) 0.0182(5) Uani 1 1 d . . . . .
C24 C 0.4633(2) 0.72648(13) 0.3147(2) 0.0242(6) Uani 1 1 d . . . . .
H24 H 0.4053 0.7248 0.3559 0.029 Uiso 1 1 calc R U . . .
C25 C 0.5395(2) 0.77449(13) 0.3146(2) 0.0258(6) Uani 1 1 d . . . . .
H25 H 0.5429 0.8114 0.3553 0.031 Uiso 1 1 calc R U . . .
C26 C 0.6098(2) 0.75869(12) 0.2443(2) 0.0226(6) Uani 1 1 d . . . . .
C27 C 0.7569(2) 0.48674(14) 0.2362(2) 0.0294(7) Uani 1 1 d . . . . .
H27 H 0.7835 0.4484 0.2091 0.035 Uiso 1 1 calc R U . . .
C28 C 0.7077(2) 0.78818(13) 0.2216(2) 0.0268(6) Uani 1 1 d . . . . .
H28 H 0.7249 0.8280 0.2523 0.032 Uiso 1 1 calc R U . . .
C29 C 0.3752(2) 0.59362(12) 0.30677(19) 0.0203(6) Uani 1 1 d . . . . .
H29A H 0.3438 0.5516 0.2912 0.030 Uiso 1 1 calc R U . . .
H29B H 0.3192 0.6233 0.3245 0.030 Uiso 1 1 calc R U . . .
H29C H 0.4283 0.5894 0.3620 0.030 Uiso 1 1 calc R U . . .
C30 C 0.34789(19) 0.63077(11) 0.13078(18) 0.0163(5) Uani 1 1 d . . . . .
C31 C 0.25518(19) 0.59288(12) 0.10626(19) 0.0177(5) Uani 1 1 d . . . . .
H31 H 0.2314 0.5573 0.1425 0.021 Uiso 1 1 calc R U . . .
C32 C 0.2051(2) 0.61780(12) 0.01839(19) 0.0218(6) Uani 1 1 d . . . . .
H32 H 0.1414 0.6021 -0.0140 0.026 Uiso 1 1 calc R U . . .
C33 C 0.2665(2) 0.67017(12) -0.01276(19) 0.0220(6) Uani 1 1 d . . . . .
H33 H 0.2513 0.6955 -0.0697 0.026 Uiso 1 1 calc R U . . .
C34 C 0.35458(19) 0.67789(12) 0.05638(18) 0.0184(5) Uani 1 1 d . . . . .
H34 H 0.4089 0.7093 0.0533 0.022 Uiso 1 1 calc R U . . .
C35 C 0.3189(3) 0.94082(15) 0.0434(2) 0.0332(7) Uani 1 1 d . . . . .
H35 H 0.3165 0.9861 0.0508 0.040 Uiso 1 1 calc R U . . .
C36 C 0.4212(2) 0.84329(13) 0.0637(2) 0.0348(7) Uani 1 1 d . . . . .
H36A H 0.3550 0.8251 0.0339 0.052 Uiso 1 1 calc R U . . .
H36B H 0.4362 0.8246 0.1289 0.052 Uiso 1 1 calc R U . . .
H36C H 0.4799 0.8337 0.0221 0.052 Uiso 1 1 calc R U . . .
C37 C 0.5014(3) 0.94689(18) 0.1130(3) 0.0524(10) Uani 1 1 d . . . . .
H37A H 0.4850 0.9928 0.1131 0.079 Uiso 1 1 calc R U . . .
H37B H 0.5621 0.9391 0.0730 0.079 Uiso 1 1 calc R U . . .
H37C H 0.5190 0.9326 0.1805 0.079 Uiso 1 1 calc R U . . .
C38 C 0.8149(3) 0.95065(14) 0.1793(3) 0.0389(8) Uani 1 1 d . . . . .
H38 H 0.7780 0.9717 0.1257 0.047 Uiso 1 1 calc R U . . .
C39 C 0.9653(3) 0.88800(18) 0.2389(3) 0.0541(10) Uani 1 1 d . . . . .
H39A H 0.9295 0.8916 0.3005 0.081 Uiso 1 1 calc R U . . .
H39B H 1.0370 0.9063 0.2477 0.081 Uiso 1 1 calc R U . . .
H39C H 0.9703 0.8428 0.2205 0.081 Uiso 1 1 calc R U . . .
C40 C 0.9506(3) 0.92327(17) 0.0676(3) 0.0497(9) Uani 1 1 d . . . . .
H40A H 0.9069 0.9506 0.0227 0.075 Uiso 1 1 calc R U . . .
H40B H 0.9521 0.8796 0.0411 0.075 Uiso 1 1 calc R U . . .
H40C H 1.0232 0.9403 0.0744 0.075 Uiso 1 1 calc R U . . .
N1 N -0.14971(17) 0.63894(11) 0.12512(16) 0.0184(5) Uani 1 1 d . . . . .
N2 N -0.15474(17) 0.64823(11) 0.34344(16) 0.0196(5) Uani 1 1 d . . . . .
N3 N 0.60404(17) 0.56030(10) 0.23660(17) 0.0199(5) Uani 1 1 d . . . . .
N4 N 0.57513(17) 0.70152(10) 0.20216(17) 0.0192(5) Uani 1 1 d . . . . .
N5 N 0.40991(18) 0.91179(11) 0.07258(17) 0.0282(6) Uani 1 1 d . . . . .
N6 N 0.90558(19) 0.92219(11) 0.16301(19) 0.0297(6) Uani 1 1 d . . . . .
O1 O -0.35588(16) 0.65201(10) 0.01816(14) 0.0334(5) Uani 1 1 d . . . . .
O2 O -0.35336(15) 0.62009(10) 0.42614(15) 0.0338(5) Uani 1 1 d . . . . .
O3 O 0.81526(15) 0.51482(9) 0.29694(15) 0.0311(5) Uani 1 1 d . . . . .
O4 O 0.77156(15) 0.76626(9) 0.16569(15) 0.0297(5) Uani 1 1 d . . . . .
O5 O 0.23873(18) 0.91482(11) 0.00818(16) 0.0435(6) Uani 1 1 d . . . . .
O6 O 0.77412(19) 0.95189(10) 0.26033(19) 0.0509(7) Uani 1 1 d . . . . .
Fe1 Fe 0.21284(3) 0.68721(2) 0.12347(3) 0.01656(10) Uani 1 1 d . . . . .
H2N H -0.174(2) 0.6096(13) 0.3268(19) 0.016(7) Uiso 1 1 d . . . . .
H4N H 0.602(2) 0.6826(14) 0.151(2) 0.032(8) Uiso 1 1 d . . . . .
H3N H 0.630(2) 0.5824(13) 0.288(2) 0.028(8) Uiso 1 1 d . . . . .
H1N H -0.179(2) 0.6744(14) 0.143(2) 0.032(9) Uiso 1 1 d . . . . .

loop_
_atom_site_aniso_label
_atom_site_aniso_U_11
_atom_site_aniso_U_22
_atom_site_aniso_U_33
_atom_site_aniso_U_23
_atom_site_aniso_U_13
_atom_site_aniso_U_12
C1 0.0298(16) 0.0260(15) 0.0187(14) -0.0060(12) 0.0070(12) -0.0127(12)
C2 0.0334(17) 0.0309(17) 0.0351(18) -0.0169(14) 0.0161(14) -0.0128(13)
C3 0.0264(16) 0.0221(15) 0.0412(19) -0.0094(13) 0.0131(14) -0.0018(12)
C4 0.0185(14) 0.0161(13) 0.0229(14) 0.0005(11) 0.0096(11) -0.0019(10)
C5 0.0151(13) 0.0187(13) 0.0201(14) 0.0004(11) 0.0025(11) 0.0018(10)
C6 0.0151(13) 0.0232(14) 0.0155(12) 0.0010(11) -0.0015(10) 0.0045(10)
C7 0.0186(14) 0.0265(15) 0.0274(16) -0.0055(12) 0.0009(12) 0.0010(11)
C8 0.0244(15) 0.0331(16) 0.0238(15) -0.0102(13) -0.0012(12) 0.0076(12)
C9 0.0149(13) 0.0354(16) 0.0156(13) -0.0031(12) -0.0006(10) 0.0071(12)
C10 0.0319(17) 0.0364(17) 0.0228(15) -0.0016(13) 0.0053(13) -0.0179(14)
C11 0.0196(15) 0.0487(19) 0.0180(14) -0.0070(13) 0.0020(12) 0.0065(13)
C12 0.0232(15) 0.0244(15) 0.0294(16) 0.0073(12) 0.0067(12) 0.0066(11)
C13 0.0131(12) 0.0171(13) 0.0227(14) -0.0006(11) 0.0023(10) 0.0024(10)
C14 0.0138(13) 0.0210(14) 0.0271(15) 0.0018(12) 0.0003(11) 0.0007(10)
C15 0.0201(14) 0.0187(14) 0.0355(17) 0.0046(12) 0.0082(13) 0.0014(11)
C16 0.0184(14) 0.0190(14) 0.0351(17) -0.0073(12) 0.0062(12) -0.0024(11)
C17 0.0176(14) 0.0229(14) 0.0207(14) -0.0039(11) 0.0024(11) 0.0021(11)
C18 0.0221(15) 0.0205(14) 0.0272(15) 0.0010(12) 0.0092(12) 0.0039(11)
C19 0.0290(16) 0.0227(15) 0.0310(16) -0.0048(12) 0.0073(13) 0.0050(12)
C20 0.0238(15) 0.0257(15) 0.0267(15) -0.0038(12) 0.0000(12) 0.0003(12)
C21 0.0165(13) 0.0196(13) 0.0177(13) 0.0029(11) 0.0059(11) -0.0003(10)
C22 0.0146(13) 0.0177(13) 0.0204(14) -0.0009(11) 0.0041(11) 0.0003(10)
C23 0.0145(13) 0.0223(14) 0.0176(13) 0.0011(11) -0.0017(10) 0.0014(11)
C24 0.0193(14) 0.0292(15) 0.0240(15) -0.0052(12) -0.0001(12) 0.0017(12)
C25 0.0240(15) 0.0237(15) 0.0286(16) -0.0091(12) -0.0079(12) 0.0039(12)
C26 0.0228(15) 0.0190(14) 0.0249(15) -0.0014(11) -0.0087(12) -0.0011(11)
C27 0.0250(16) 0.0264(16) 0.0378(18) 0.0045(14) 0.0106(14) 0.0037(13)
C28 0.0291(17) 0.0218(14) 0.0284(16) -0.0017(12) -0.0059(13) -0.0028(12)
C29 0.0172(14) 0.0258(14) 0.0180(14) 0.0021(11) 0.0026(11) 0.0018(11)
C30 0.0134(13) 0.0176(13) 0.0183(13) -0.0030(11) 0.0045(10) 0.0024(10)
C31 0.0147(13) 0.0176(13) 0.0210(14) -0.0015(11) 0.0025(11) -0.0009(10)
C32 0.0171(14) 0.0242(14) 0.0240(15) -0.0052(12) -0.0006(11) 0.0001(11)
C33 0.0225(14) 0.0263(15) 0.0176(14) 0.0024(11) 0.0029(11) 0.0029(11)
C34 0.0160(13) 0.0210(14) 0.0185(13) 0.0017(11) 0.0035(10) -0.0013(10)
C35 0.0381(19) 0.0338(17) 0.0289(17) -0.0039(14) 0.0112(15) -0.0018(15)
C36 0.0345(18) 0.0340(17) 0.0359(18) 0.0038(14) 0.0030(14) -0.0028(14)
C37 0.036(2) 0.066(2) 0.057(2) -0.033(2) 0.0123(18) -0.0164(17)
C38 0.0360(19) 0.0213(16) 0.059(2) -0.0019(15) -0.0009(17) -0.0014(14)
C39 0.049(2) 0.056(2) 0.057(2) 0.011(2) 0.0026(19) 0.0130(18)
C40 0.053(2) 0.052(2) 0.044(2) -0.0081(18) 0.0101(18) -0.0053(18)
N1 0.0206(12) 0.0183(12) 0.0167(11) -0.0028(10) 0.0040(9) -0.0029(10)
N2 0.0156(12) 0.0242(13) 0.0190(12) -0.0031(10) 0.0015(9) 0.0021(10)
N3 0.0163(12) 0.0200(12) 0.0236(13) 0.0006(10) 0.0035(10) 0.0016(9)
N4 0.0186(12) 0.0195(12) 0.0193(12) -0.0022(9) -0.0018(10) 0.0002(9)
N5 0.0253(14) 0.0313(13) 0.0283(14) -0.0076(11) 0.0036(11) -0.0061(11)
N6 0.0294(14) 0.0225(13) 0.0376(15) -0.0055(11) 0.0038(11) -0.0008(10)
O1 0.0322(12) 0.0412(13) 0.0265(11) -0.0014(10) -0.0019(9) -0.0028(10)
O2 0.0255(11) 0.0485(13) 0.0280(11) -0.0039(10) 0.0067(9) -0.0040(10)
O3 0.0203(11) 0.0314(11) 0.0418(13) 0.0037(10) 0.0025(9) 0.0012(9)
O4 0.0299(11) 0.0277(11) 0.0315(12) -0.0001(9) 0.0008(9) -0.0056(9)
O5 0.0351(13) 0.0562(15) 0.0388(14) -0.0011(11) -0.0010(11) 0.0011(11)
O6 0.0516(15) 0.0364(13) 0.0680(18) 0.0013(12) 0.0303(14) 0.0054(11)
Fe1 0.01346(19) 0.01742(19) 0.01887(19) 0.00063(16) 0.00143(14) -0.00012(15)

_geom_special_details            
;
 All esds (except the esd in the dihedral angle between two l.s. planes)
 are estimated using the full covariance matrix.  The cell esds are taken
 into account individually in the estimation of esds in distances, angles
 and torsion angles; correlations between esds in cell parameters are only
 used when they are defined by crystal symmetry.  An approximate (isotropic)
 treatment of cell esds is used for estimating esds involving l.s. planes.
;

loop_
_geom_bond_atom_site_label_1
_geom_bond_atom_site_label_2
_geom_bond_distance
_geom_bond_site_symmetry_2
_geom_bond_publ_flag
C1 N1 1.379(3) . ?
C1 C2 1.382(4) . ?
C1 C10 1.433(4) . ?
C2 C3 1.393(4) . ?
C2 H2 0.9500 . ?
C3 C4 1.376(4) . ?
C3 H3 0.9500 . ?
C4 N1 1.357(3) . ?
C4 C5 1.515(4) . ?
C5 C6 1.515(3) . ?
C5 C13 1.525(3) . ?
C5 C12 1.544(3) . ?
C6 N2 1.359(3) . ?
C6 C7 1.382(4) . ?
C7 C8 1.394(4) . ?
C7 H7 0.9500 . ?
C8 C9 1.375(4) . ?
C8 H8 0.9500 . ?
C9 N2 1.377(3) . ?
C9 C11 1.423(4) . ?
C10 O1 1.223(3) . ?
C10 H10 0.9500 . ?
C11 O2 1.229(3) . ?
C11 H11 0.9500 . ?
C12 H12A 0.9800 . ?
C12 H12B 0.9800 . ?
C12 H12C 0.9800 . ?
C13 C14 1.422(4) . ?
C13 C17 1.425(3) . ?
C13 Fe1 2.067(2) . ?
C14 C15 1.420(4) . ?
C14 Fe1 2.052(2) . ?
C14 H14 0.9500 . ?
C15 C16 1.411(4) . ?
C15 Fe1 2.050(3) . ?
C15 H15 0.9500 . ?
C16 C17 1.416(4) . ?
C16 Fe1 2.047(3) . ?
C16 H16 0.9500 . ?
C17 Fe1 2.056(3) . ?
C17 H17 0.9500 . ?
C18 N3 1.374(3) . ?
C18 C19 1.375(4) . ?
C18 C27 1.427(4) . ?
C19 C20 1.394(4) . ?
C19 H19 0.9500 . ?
C20 C21 1.377(4) . ?
C20 H20 0.9500 . ?
C21 N3 1.360(3) . ?
C21 C22 1.526(3) . ?
C22 C23 1.516(3) . ?
C22 C30 1.525(3) . ?
C22 C29 1.538(3) . ?
C23 N4 1.359(3) . ?
C23 C24 1.383(4) . ?
C24 C25 1.387(4) . ?
C24 H24 0.9500 . ?
C25 C26 1.385(4) . ?
C25 H25 0.9500 . ?
C26 N4 1.383(3) . ?
C26 C28 1.428(4) . ?
C27 O3 1.222(3) . ?
C27 H27 0.9500 . ?
C28 O4 1.231(3) . ?
C28 H28 0.9500 . ?
C29 H29A 0.9800 . ?
C29 H29B 0.9800 . ?
C29 H29C 0.9800 . ?
C30 C34 1.419(3) . ?
C30 C31 1.432(3) . ?
C30 Fe1 2.066(2) . ?
C31 C32 1.419(4) . ?
C31 Fe1 2.057(2) . ?
C31 H31 0.9500 . ?
C32 C33 1.419(4) . ?
C32 Fe1 2.036(3) . ?
C32 H32 0.9500 . ?
C33 C34 1.420(4) . ?
C33 Fe1 2.047(3) . ?
C33 H33 0.9500 . ?
C34 Fe1 2.064(2) . ?
C34 H34 0.9500 . ?
C35 O5 1.219(3) . ?
C35 N5 1.334(4) . ?
C35 H35 0.9500 . ?
C36 N5 1.442(4) . ?
C36 H36A 0.9800 . ?
C36 H36B 0.9800 . ?
C36 H36C 0.9800 . ?
C37 N5 1.445(4) . ?
C37 H37A 0.9800 . ?
C37 H37B 0.9800 . ?
C37 H37C 0.9800 . ?
C38 O6 1.247(4) . ?
C38 N6 1.318(4) . ?
C38 H38 0.9500 . ?
C39 N6 1.432(4) . ?
C39 H39A 0.9800 . ?
C39 H39B 0.9800 . ?
C39 H39C 0.9800 . ?
C40 N6 1.452(4) . ?
C40 H40A 0.9800 . ?
C40 H40B 0.9800 . ?
C40 H40C 0.9800 . ?
N1 H1N 0.87(3) . ?
N2 H2N 0.87(3) . ?
N3 H3N 0.88(3) . ?
N4 H4N 0.89(3) . ?

loop_
_geom_angle_atom_site_label_1
_geom_angle_atom_site_label_2
_geom_angle_atom_site_label_3
_geom_angle
_geom_angle_site_symmetry_1
_geom_angle_site_symmetry_3
_geom_angle_publ_flag
N1 C1 C2 106.9(3) . . ?
N1 C1 C10 123.5(3) . . ?
C2 C1 C10 129.4(3) . . ?
C1 C2 C3 107.9(2) . . ?
C1 C2 H2 126.0 . . ?
C3 C2 H2 126.0 . . ?
C4 C3 C2 107.6(3) . . ?
C4 C3 H3 126.2 . . ?
C2 C3 H3 126.2 . . ?
N1 C4 C3 108.0(2) . . ?
N1 C4 C5 122.6(2) . . ?
C3 C4 C5 129.4(2) . . ?
C4 C5 C6 110.1(2) . . ?
C4 C5 C13 110.0(2) . . ?
C6 C5 C13 108.6(2) . . ?
C4 C5 C12 109.4(2) . . ?
C6 C5 C12 107.1(2) . . ?
C13 C5 C12 111.6(2) . . ?
N2 C6 C7 107.5(2) . . ?
N2 C6 C5 121.1(2) . . ?
C7 C6 C5 131.3(2) . . ?
C6 C7 C8 107.7(2) . . ?
C6 C7 H7 126.2 . . ?
C8 C7 H7 126.2 . . ?
C9 C8 C7 107.9(2) . . ?
C9 C8 H8 126.1 . . ?
C7 C8 H8 126.1 . . ?
C8 C9 N2 107.3(2) . . ?
C8 C9 C11 130.5(3) . . ?
N2 C9 C11 122.2(3) . . ?
O1 C10 C1 125.6(3) . . ?
O1 C10 H10 117.2 . . ?
C1 C10 H10 117.2 . . ?
O2 C11 C9 125.0(3) . . ?
O2 C11 H11 117.5 . . ?
C9 C11 H11 117.5 . . ?
C5 C12 H12A 109.5 . . ?
C5 C12 H12B 109.5 . . ?
H12A C12 H12B 109.5 . . ?
C5 C12 H12C 109.5 . . ?
H12A C12 H12C 109.5 . . ?
H12B C12 H12C 109.5 . . ?
C14 C13 C17 107.2(2) . . ?
C14 C13 C5 126.3(2) . . ?
C17 C13 C5 126.1(2) . . ?
C14 C13 Fe1 69.22(14) . . ?
C17 C13 Fe1 69.37(14) . . ?
C5 C13 Fe1 131.75(17) . . ?
C15 C14 C13 108.4(2) . . ?
C15 C14 Fe1 69.68(14) . . ?
C13 C14 Fe1 70.40(14) . . ?
C15 C14 H14 125.8 . . ?
C13 C14 H14 125.8 . . ?
Fe1 C14 H14 125.7 . . ?
C16 C15 C14 107.9(2) . . ?
C16 C15 Fe1 69.75(15) . . ?
C14 C15 Fe1 69.82(15) . . ?
C16 C15 H15 126.0 . . ?
C14 C15 H15 126.0 . . ?
Fe1 C15 H15 126.0 . . ?
C15 C16 C17 108.2(2) . . ?
C15 C16 Fe1 69.94(15) . . ?
C17 C16 Fe1 70.15(14) . . ?
C15 C16 H16 125.9 . . ?
C17 C16 H16 125.9 . . ?
Fe1 C16 H16 125.6 . . ?
C16 C17 C13 108.3(2) . . ?
C16 C17 Fe1 69.47(15) . . ?
C13 C17 Fe1 70.20(15) . . ?
C16 C17 H17 125.9 . . ?
C13 C17 H17 125.9 . . ?
Fe1 C17 H17 126.0 . . ?
N3 C18 C19 107.3(2) . . ?
N3 C18 C27 123.0(3) . . ?
C19 C18 C27 129.6(3) . . ?
C18 C19 C20 107.8(2) . . ?
C18 C19 H19 126.1 . . ?
C20 C19 H19 126.1 . . ?
C21 C20 C19 107.7(2) . . ?
C21 C20 H20 126.2 . . ?
C19 C20 H20 126.2 . . ?
N3 C21 C20 107.7(2) . . ?
N3 C21 C22 122.1(2) . . ?
C20 C21 C22 129.8(2) . . ?
C23 C22 C30 110.3(2) . . ?
C23 C22 C21 111.1(2) . . ?
C30 C22 C21 108.8(2) . . ?
C23 C22 C29 108.9(2) . . ?
C30 C22 C29 111.2(2) . . ?
C21 C22 C29 106.5(2) . . ?
N4 C23 C24 107.3(2) . . ?
N4 C23 C22 123.1(2) . . ?
C24 C23 C22 129.7(2) . . ?
C23 C24 C25 108.5(2) . . ?
C23 C24 H24 125.7 . . ?
C25 C24 H24 125.7 . . ?
C26 C25 C24 107.5(2) . . ?
C26 C25 H25 126.3 . . ?
C24 C25 H25 126.3 . . ?
N4 C26 C25 107.1(2) . . ?
N4 C26 C28 122.4(2) . . ?
C25 C26 C28 130.1(2) . . ?
O3 C27 C18 125.7(3) . . ?
O3 C27 H27 117.1 . . ?
C18 C27 H27 117.1 . . ?
O4 C28 C26 125.4(3) . . ?
O4 C28 H28 117.3 . . ?
C26 C28 H28 117.3 . . ?
C22 C29 H29A 109.5 . . ?
C22 C29 H29B 109.5 . . ?
H29A C29 H29B 109.5 . . ?
C22 C29 H29C 109.5 . . ?
H29A C29 H29C 109.5 . . ?
H29B C29 H29C 109.5 . . ?
C34 C30 C31 107.4(2) . . ?
C34 C30 C22 126.1(2) . . ?
C31 C30 C22 126.3(2) . . ?
C34 C30 Fe1 69.84(14) . . ?
C31 C30 Fe1 69.34(14) . . ?
C22 C30 Fe1 129.43(17) . . ?
C32 C31 C30 108.0(2) . . ?
C32 C31 Fe1 68.95(14) . . ?
C30 C31 Fe1 70.00(14) . . ?
C32 C31 H31 126.0 . . ?
C30 C31 H31 126.0 . . ?
Fe1 C31 H31 126.6 . . ?
C33 C32 C31 108.3(2) . . ?
C33 C32 Fe1 70.09(15) . . ?
C31 C32 Fe1 70.49(15) . . ?
C33 C32 H32 125.9 . . ?
C31 C32 H32 125.9 . . ?
Fe1 C32 H32 125.1 . . ?
C32 C33 C34 107.8(2) . . ?
C32 C33 Fe1 69.26(15) . . ?
C34 C33 Fe1 70.42(15) . . ?
C32 C33 H33 126.1 . . ?
C34 C33 H33 126.1 . . ?
Fe1 C33 H33 125.8 . . ?
C30 C34 C33 108.6(2) . . ?
C30 C34 Fe1 69.95(14) . . ?
C33 C34 Fe1 69.16(14) . . ?
C30 C34 H34 125.7 . . ?
C33 C34 H34 125.7 . . ?
Fe1 C34 H34 126.7 . . ?
O5 C35 N5 126.2(3) . . ?
O5 C35 H35 116.9 . . ?
N5 C35 H35 116.9 . . ?
N5 C36 H36A 109.5 . . ?
N5 C36 H36B 109.5 . . ?
H36A C36 H36B 109.5 . . ?
N5 C36 H36C 109.5 . . ?
H36A C36 H36C 109.5 . . ?
H36B C36 H36C 109.5 . . ?
N5 C37 H37A 109.5 . . ?
N5 C37 H37B 109.5 . . ?
H37A C37 H37B 109.5 . . ?
N5 C37 H37C 109.5 . . ?
H37A C37 H37C 109.5 . . ?
H37B C37 H37C 109.5 . . ?
O6 C38 N6 124.6(3) . . ?
O6 C38 H38 117.7 . . ?
N6 C38 H38 117.7 . . ?
N6 C39 H39A 109.5 . . ?
N6 C39 H39B 109.5 . . ?
H39A C39 H39B 109.5 . . ?
N6 C39 H39C 109.5 . . ?
H39A C39 H39C 109.5 . . ?
H39B C39 H39C 109.5 . . ?
N6 C40 H40A 109.5 . . ?
N6 C40 H40B 109.5 . . ?
H40A C40 H40B 109.5 . . ?
N6 C40 H40C 109.5 . . ?
H40A C40 H40C 109.5 . . ?
H40B C40 H40C 109.5 . . ?
C4 N1 C1 109.6(2) . . ?
C4 N1 H1N 126(2) . . ?
C1 N1 H1N 124(2) . . ?
C6 N2 C9 109.6(2) . . ?
C6 N2 H2N 124.9(17) . . ?
C9 N2 H2N 125.2(17) . . ?
C21 N3 C18 109.5(2) . . ?
C21 N3 H3N 127.0(18) . . ?
C18 N3 H3N 123.0(18) . . ?
C23 N4 C26 109.6(2) . . ?
C23 N4 H4N 124.3(19) . . ?
C26 N4 H4N 125.8(19) . . ?
C35 N5 C36 120.8(2) . . ?
C35 N5 C37 122.2(3) . . ?
C36 N5 C37 117.0(3) . . ?
C38 N6 C39 121.6(3) . . ?
C38 N6 C40 122.3(3) . . ?
C39 N6 C40 116.1(3) . . ?
C32 Fe1 C16 167.18(11) . . ?
C32 Fe1 C33 40.65(10) . . ?
C16 Fe1 C33 129.08(11) . . ?
C32 Fe1 C15 128.48(11) . . ?
C16 Fe1 C15 40.30(11) . . ?
C33 Fe1 C15 105.83(11) . . ?
C32 Fe1 C14 107.27(11) . . ?
C16 Fe1 C14 67.90(11) . . ?
C33 Fe1 C14 113.79(11) . . ?
C15 Fe1 C14 40.50(10) . . ?
C32 Fe1 C17 150.34(10) . . ?
C16 Fe1 C17 40.38(10) . . ?
C33 Fe1 C17 168.95(10) . . ?
C15 Fe1 C17 67.83(11) . . ?
C14 Fe1 C17 67.79(11) . . ?
C32 Fe1 C31 40.55(10) . . ?
C16 Fe1 C31 151.17(11) . . ?
C33 Fe1 C31 68.15(10) . . ?
C15 Fe1 C31 168.27(11) . . ?
C14 Fe1 C31 131.38(10) . . ?
C17 Fe1 C31 119.72(10) . . ?
C32 Fe1 C34 68.03(10) . . ?
C16 Fe1 C34 108.91(10) . . ?
C33 Fe1 C34 40.41(10) . . ?
C15 Fe1 C34 114.70(10) . . ?
C14 Fe1 C34 146.22(10) . . ?
C17 Fe1 C34 132.70(10) . . ?
C31 Fe1 C34 67.79(10) . . ?
C32 Fe1 C30 68.40(10) . . ?
C16 Fe1 C30 117.92(10) . . ?
C33 Fe1 C30 68.18(10) . . ?
C15 Fe1 C30 147.97(10) . . ?
C14 Fe1 C30 171.42(10) . . ?
C17 Fe1 C30 112.01(10) . . ?
C31 Fe1 C30 40.66(9) . . ?
C34 Fe1 C30 40.21(9) . . ?
C32 Fe1 C13 116.59(10) . . ?
C16 Fe1 C13 68.05(10) . . ?
C33 Fe1 C13 147.14(10) . . ?
C15 Fe1 C13 68.07(10) . . ?
C14 Fe1 C13 40.38(10) . . ?
C17 Fe1 C13 40.42(10) . . ?
C31 Fe1 C13 111.11(10) . . ?
C34 Fe1 C13 172.14(10) . . ?
C30 Fe1 C13 133.98(10) . . ?

loop_
_geom_torsion_atom_site_label_1
_geom_torsion_atom_site_label_2
_geom_torsion_atom_site_label_3
_geom_torsion_atom_site_label_4
_geom_torsion
_geom_torsion_site_symmetry_1
_geom_torsion_site_symmetry_2
_geom_torsion_site_symmetry_3
_geom_torsion_site_symmetry_4
_geom_torsion_publ_flag
N1 C1 C2 C3 0.5(3) . . . . ?
C10 C1 C2 C3 -174.0(3) . . . . ?
C1 C2 C3 C4 -1.1(3) . . . . ?
C2 C3 C4 N1 1.3(3) . . . . ?
C2 C3 C4 C5 -178.2(2) . . . . ?
N1 C4 C5 C6 32.4(3) . . . . ?
C3 C4 C5 C6 -148.2(3) . . . . ?
N1 C4 C5 C13 -87.2(3) . . . . ?
C3 C4 C5 C13 92.2(3) . . . . ?
N1 C4 C5 C12 149.8(2) . . . . ?
C3 C4 C5 C12 -30.8(4) . . . . ?
C4 C5 C6 N2 44.0(3) . . . . ?
C13 C5 C6 N2 164.5(2) . . . . ?
C12 C5 C6 N2 -74.8(3) . . . . ?
C4 C5 C6 C7 -139.6(3) . . . . ?
C13 C5 C6 C7 -19.1(4) . . . . ?
C12 C5 C6 C7 101.5(3) . . . . ?
N2 C6 C7 C8 -0.5(3) . . . . ?
C5 C6 C7 C8 -177.2(3) . . . . ?
C6 C7 C8 C9 0.5(3) . . . . ?
C7 C8 C9 N2 -0.3(3) . . . . ?
C7 C8 C9 C11 -177.8(3) . . . . ?
N1 C1 C10 O1 -4.4(4) . . . . ?
C2 C1 C10 O1 169.3(3) . . . . ?
C8 C9 C11 O2 175.9(3) . . . . ?
N2 C9 C11 O2 -1.3(4) . . . . ?
C4 C5 C13 C14 27.7(3) . . . . ?
C6 C5 C13 C14 -92.9(3) . . . . ?
C12 C5 C13 C14 149.3(2) . . . . ?
C4 C5 C13 C17 -159.9(2) . . . . ?
C6 C5 C13 C17 79.5(3) . . . . ?
C12 C5 C13 C17 -38.3(3) . . . . ?
C4 C5 C13 Fe1 -66.0(3) . . . . ?
C6 C5 C13 Fe1 173.35(18) . . . . ?
C12 C5 C13 Fe1 55.5(3) . . . . ?
C17 C13 C14 C15 -0.3(3) . . . . ?
C5 C13 C14 C15 173.2(2) . . . . ?
Fe1 C13 C14 C15 -59.54(18) . . . . ?
C17 C13 C14 Fe1 59.21(17) . . . . ?
C5 C13 C14 Fe1 -127.2(2) . . . . ?
C13 C14 C15 C16 0.4(3) . . . . ?
Fe1 C14 C15 C16 -59.59(18) . . . . ?
C13 C14 C15 Fe1 59.99(18) . . . . ?
C14 C15 C16 C17 -0.3(3) . . . . ?
Fe1 C15 C16 C17 -59.95(17) . . . . ?
C14 C15 C16 Fe1 59.63(18) . . . . ?
C15 C16 C17 C13 0.1(3) . . . . ?
Fe1 C16 C17 C13 -59.70(17) . . . . ?
C15 C16 C17 Fe1 59.82(18) . . . . ?
C14 C13 C17 C16 0.1(3) . . . . ?
C5 C13 C17 C16 -173.4(2) . . . . ?
Fe1 C13 C17 C16 59.25(17) . . . . ?
C14 C13 C17 Fe1 -59.12(17) . . . . ?
C5 C13 C17 Fe1 127.3(2) . . . . ?
N3 C18 C19 C20 -0.3(3) . . . . ?
C27 C18 C19 C20 -176.9(3) . . . . ?
C18 C19 C20 C21 0.1(3) . . . . ?
C19 C20 C21 N3 0.1(3) . . . . ?
C19 C20 C21 C22 -172.6(2) . . . . ?
N3 C21 C22 C23 39.7(3) . . . . ?
C20 C21 C22 C23 -148.4(3) . . . . ?
N3 C21 C22 C30 161.4(2) . . . . ?
C20 C21 C22 C30 -26.8(4) . . . . ?
N3 C21 C22 C29 -78.7(3) . . . . ?
C20 C21 C22 C29 93.1(3) . . . . ?
C30 C22 C23 N4 -87.5(3) . . . . ?
C21 C22 C23 N4 33.2(3) . . . . ?
C29 C22 C23 N4 150.2(2) . . . . ?
C30 C22 C23 C24 93.8(3) . . . . ?
C21 C22 C23 C24 -145.4(3) . . . . ?
C29 C22 C23 C24 -28.5(4) . . . . ?
N4 C23 C24 C25 0.0(3) . . . . ?
C22 C23 C24 C25 178.9(2) . . . . ?
C23 C24 C25 C26 -0.2(3) . . . . ?
C24 C25 C26 N4 0.3(3) . . . . ?
C24 C25 C26 C28 -172.9(3) . . . . ?
N3 C18 C27 O3 -0.9(4) . . . . ?
C19 C18 C27 O3 175.2(3) . . . . ?
N4 C26 C28 O4 -1.7(4) . . . . ?
C25 C26 C28 O4 170.6(3) . . . . ?
C23 C22 C30 C34 28.9(3) . . . . ?
C21 C22 C30 C34 -93.3(3) . . . . ?
C29 C22 C30 C34 149.8(2) . . . . ?
C23 C22 C30 C31 -156.1(2) . . . . ?
C21 C22 C30 C31 81.8(3) . . . . ?
C29 C22 C30 C31 -35.1(3) . . . . ?
C23 C22 C30 Fe1 -63.9(3) . . . . ?
C21 C22 C30 Fe1 173.94(17) . . . . ?
C29 C22 C30 Fe1 57.0(3) . . . . ?
C34 C30 C31 C32 -1.1(3) . . . . ?
C22 C30 C31 C32 -176.9(2) . . . . ?
Fe1 C30 C31 C32 58.68(17) . . . . ?
C34 C30 C31 Fe1 -59.74(16) . . . . ?
C22 C30 C31 Fe1 124.4(2) . . . . ?
C30 C31 C32 C33 0.8(3) . . . . ?
Fe1 C31 C32 C33 60.17(18) . . . . ?
C30 C31 C32 Fe1 -59.34(17) . . . . ?
C31 C32 C33 C34 -0.3(3) . . . . ?
Fe1 C32 C33 C34 60.13(18) . . . . ?
C31 C32 C33 Fe1 -60.42(18) . . . . ?
C31 C30 C34 C33 0.9(3) . . . . ?
C22 C30 C34 C33 176.7(2) . . . . ?
Fe1 C30 C34 C33 -58.54(17) . . . . ?
C31 C30 C34 Fe1 59.42(16) . . . . ?
C22 C30 C34 Fe1 -124.7(2) . . . . ?
C32 C33 C34 C30 -0.4(3) . . . . ?
Fe1 C33 C34 C30 59.02(17) . . . . ?
C32 C33 C34 Fe1 -59.40(17) . . . . ?
C3 C4 N1 C1 -1.0(3) . . . . ?
C5 C4 N1 C1 178.5(2) . . . . ?
C2 C1 N1 C4 0.3(3) . . . . ?
C10 C1 N1 C4 175.2(2) . . . . ?
C7 C6 N2 C9 0.3(3) . . . . ?
C5 C6 N2 C9 177.4(2) . . . . ?
C8 C9 N2 C6 0.0(3) . . . . ?
C11 C9 N2 C6 177.8(2) . . . . ?
C20 C21 N3 C18 -0.3(3) . . . . ?
C22 C21 N3 C18 173.1(2) . . . . ?
C19 C18 N3 C21 0.3(3) . . . . ?
C27 C18 N3 C21 177.2(2) . . . . ?
C24 C23 N4 C26 0.2(3) . . . . ?
C22 C23 N4 C26 -178.8(2) . . . . ?
C25 C26 N4 C23 -0.3(3) . . . . ?
C28 C26 N4 C23 173.6(2) . . . . ?
O5 C35 N5 C36 0.3(5) . . . . ?
O5 C35 N5 C37 179.6(3) . . . . ?
O6 C38 N6 C39 1.5(5) . . . . ?
O6 C38 N6 C40 -178.8(3) . . . . ?

loop_
_geom_hbond_atom_site_label_D
_geom_hbond_atom_site_label_H
_geom_hbond_atom_site_label_A
_geom_hbond_distance_DH
_geom_hbond_distance_HA
_geom_hbond_distance_DA
_geom_hbond_angle_DHA
_geom_hbond_site_symmetry_A
N1 H1N O4 0.87(3) 2.04(3) 2.901(3) 168(3) 1_455
N2 H2N O3 0.87(3) 2.02(3) 2.875(3) 167(2) 1_455
N3 H3N O2 0.88(3) 2.05(3) 2.892(3) 161(3) 1_655
N4 H4N O1 0.89(3) 2.02(3) 2.897(3) 168(3) 1_655

_refine_diff_density_max         0.382
_refine_diff_density_min         -0.331
_refine_diff_density_rms         0.074

_shelxl_version_number           2013-4

_shelx_res_file                  
;
TITL murat16 in P2(1)/c, yellow prisms
CELL  0.71073  12.5879  20.8699  13.6448   90.000   93.531   90.000
ZERR     4.00   0.0006   0.0010   0.0008    0.000    0.004    0.000
LATT   1
SYMM  - X, 1/2 + Y, 1/2 - Z
SFAC  C    H    N    O    FE
UNIT  160  176  24   24   4
MERG   2
rem isor .01 .02 c1 > fe1
FMAP   2
omit     0   2   0 !         5.78      10178.96      17.54       0.304      10.4
omit     0   1   1   !      -1.46       1047.00      15.40       0.098      11.4
omit     1   1   0  !       -1.73        657.86      14.36       0.077      10.7
omit     1   2   0  !      786.45       2187.60       8.32       0.141       8.0
omit    -1   2   2  !     9984.17      21497.77       7.15       0.442       5.3
omit     1   1   1  !        3.21        111.54       6.01       0.032       8.2
rem   N2-H2N            0.867    2.024   167.05    2.875    O3 [ x-1, y, z ]
rem  N4-H4N            0.891    2.019   168.08    2.897    O1 [ x+1, y, z ]
rem  N3-H3N            0.878    2.049   160.53    2.892    O2 [ x+1, y, z ]
rem  N1-H1N            0.872    2.042   168.14    2.901    O4 [ x-1, y, z ]
htab n1 o4_$1
eqiv $1 x-1, y, z
htab n2 o3_$1
htab n3 o2_$2
eqiv $2 x+1, y, z
htab n4 o1_$2

PLAN   20
ACTA
htab
BOND   $H
CONF
LIST   4
L.S.  10
TEMP  -140.00
WGHT    0.033100    2.799600
FVAR       0.09014
C1    1   -0.188791    0.601615    0.047621    11.00000    0.02981    0.02595 =
         0.01869   -0.00604    0.00700   -0.01273
C2    1   -0.117059    0.552211    0.037988    11.00000    0.03344    0.03091 =
         0.03507   -0.01694    0.01606   -0.01282
AFIX  43
H2    2   -0.122600    0.519022   -0.009705    11.00000   -1.20000
AFIX   0
C3    1   -0.035211    0.559667    0.110541    11.00000    0.02643    0.02212 =
         0.04117   -0.00942    0.01312   -0.00182
AFIX  43
H3    2    0.024386    0.532142    0.121898    11.00000   -1.20000
AFIX   0
C4    1   -0.056303    0.614120    0.162791    11.00000    0.01847    0.01608 =
         0.02290    0.00050    0.00964   -0.00186
C5    1    0.008337    0.644984    0.247421    11.00000    0.01515    0.01872 =
         0.02009    0.00044    0.00254    0.00183
C6    1   -0.064794    0.677526    0.316186    11.00000    0.01510    0.02315 =
         0.01547    0.00096   -0.00154    0.00452
C7    1   -0.056155    0.735314    0.365527    11.00000    0.01861    0.02647 =
         0.02737   -0.00550    0.00086    0.00097
AFIX  43
H7    2   -0.000626    0.765812    0.361124    11.00000   -1.20000
AFIX   0
C8    1   -0.143588    0.740796    0.422918    11.00000    0.02435    0.03306 =
         0.02375   -0.01022   -0.00121    0.00760
AFIX  43
H8    2   -0.158532    0.775874    0.464252    11.00000   -1.20000
AFIX   0
C9    1   -0.204329    0.686439    0.409080    11.00000    0.01492    0.03540 =
         0.01559   -0.00308   -0.00064    0.00715
C10   1   -0.290166    0.612054   -0.003464    11.00000    0.03188    0.03639 =
         0.02275   -0.00163    0.00529   -0.01792
AFIX  43
H10   2   -0.307873    0.585706   -0.058854    11.00000   -1.20000
AFIX   0
C11   1   -0.302738    0.668959    0.447733    11.00000    0.01964    0.04872 =
         0.01799   -0.00703    0.00204    0.00654
AFIX  43
H11   2   -0.331496    0.697256    0.493776    11.00000   -1.20000
AFIX   0
C12   1    0.069922    0.592663    0.307351    11.00000    0.02319    0.02441 =
         0.02944    0.00729    0.00670    0.00660
AFIX 137
H12A  2    0.108308    0.612218    0.364436    11.00000   -1.50000
H12B  2    0.120822    0.571879    0.266070    11.00000   -1.50000
H12C  2    0.019724    0.560682    0.329585    11.00000   -1.50000
AFIX   0
C13   1    0.083218    0.695167    0.208620    11.00000    0.01309    0.01710 =
         0.02267   -0.00061    0.00231    0.00240
C14   1    0.066633    0.730866    0.120267    11.00000    0.01381    0.02098 =
         0.02712    0.00181    0.00031    0.00074
AFIX  43
H14   2    0.010323    0.724609    0.071598    11.00000   -1.20000
AFIX   0
C15   1    0.148530    0.777457    0.117134    11.00000    0.02010    0.01867 =
         0.03551    0.00460    0.00822    0.00138
AFIX  43
H15   2    0.156361    0.807917    0.066345    11.00000   -1.20000
AFIX   0
C16   1    0.216259    0.770517    0.202829    11.00000    0.01843    0.01901 =
         0.03513   -0.00734    0.00617   -0.00240
AFIX  43
H16   2    0.277897    0.795412    0.219605    11.00000   -1.20000
AFIX   0
C17   1    0.176492    0.720047    0.259485    11.00000    0.01757    0.02293 =
         0.02075   -0.00394    0.00238    0.00212
AFIX  43
H17   2    0.206808    0.705311    0.320875    11.00000   -1.20000
AFIX   0
C18   1    0.652397    0.506418    0.202459    11.00000    0.02209    0.02053 =
         0.02716    0.00096    0.00921    0.00390
C19   1    0.584471    0.480374    0.130340    11.00000    0.02905    0.02266 =
         0.03103   -0.00481    0.00734    0.00499
AFIX  43
H19   2    0.597068    0.442865    0.093354    11.00000   -1.20000
AFIX   0
C20   1    0.493862    0.518807    0.121176    11.00000    0.02377    0.02567 =
         0.02665   -0.00377   -0.00003    0.00034
AFIX  43
H20   2    0.433595    0.512164    0.076952    11.00000   -1.20000
AFIX   0
C21   1    0.507436    0.568133    0.187761    11.00000    0.01650    0.01964 =
         0.01774    0.00288    0.00590   -0.00030
C22   1    0.429041    0.619542    0.216693    11.00000    0.01457    0.01773 =
         0.02043   -0.00085    0.00414    0.00033
C23   1    0.486096    0.681452    0.244667    11.00000    0.01446    0.02231 =
         0.01761    0.00114   -0.00172    0.00145
C24   1    0.463321    0.726477    0.314693    11.00000    0.01927    0.02921 =
         0.02398   -0.00524   -0.00008    0.00170
AFIX  43
H24   2    0.405262    0.724815    0.355925    11.00000   -1.20000
AFIX   0
C25   1    0.539536    0.774488    0.314597    11.00000    0.02402    0.02366 =
         0.02864   -0.00905   -0.00792    0.00389
AFIX  43
H25   2    0.542892    0.811438    0.355332    11.00000   -1.20000
AFIX   0
C26   1    0.609816    0.758690    0.244258    11.00000    0.02279    0.01898 =
         0.02489   -0.00135   -0.00865   -0.00109
C27   1    0.756924    0.486739    0.236234    11.00000    0.02505    0.02643 =
         0.03779    0.00454    0.01060    0.00371
AFIX  43
H27   2    0.783488    0.448442    0.209140    11.00000   -1.20000
AFIX   0
C28   1    0.707662    0.788175    0.221612    11.00000    0.02914    0.02180 =
         0.02842   -0.00167   -0.00594   -0.00277
AFIX  43
H28   2    0.724869    0.828030    0.252265    11.00000   -1.20000
AFIX   0
C29   1    0.375195    0.593622    0.306773    11.00000    0.01718    0.02585 =
         0.01802    0.00214    0.00255    0.00184
AFIX 137
H29A  2    0.343811    0.551588    0.291213    11.00000   -1.50000
H29B  2    0.319209    0.623333    0.324465    11.00000   -1.50000
H29C  2    0.428257    0.589429    0.362039    11.00000   -1.50000
AFIX   0
C30   1    0.347890    0.630775    0.130778    11.00000    0.01338    0.01756 =
         0.01831   -0.00300    0.00451    0.00238
C31   1    0.255182    0.592882    0.106262    11.00000    0.01467    0.01760 =
         0.02098   -0.00150    0.00252   -0.00087
AFIX  43
H31   2    0.231415    0.557325    0.142471    11.00000   -1.20000
AFIX   0
C32   1    0.205089    0.617795    0.018386    11.00000    0.01709    0.02425 =
         0.02396   -0.00516   -0.00061    0.00014
AFIX  43
H32   2    0.141378    0.602102   -0.014040    11.00000   -1.20000
AFIX   0
C33   1    0.266468    0.670167   -0.012756    11.00000    0.02253    0.02625 =
         0.01756    0.00244    0.00293    0.00287
AFIX  43
H33   2    0.251333    0.695549   -0.069705    11.00000   -1.20000
AFIX   0
C34   1    0.354578    0.677886    0.056382    11.00000    0.01596    0.02097 =
         0.01848    0.00167    0.00345   -0.00126
AFIX  43
H34   2    0.408880    0.709309    0.053345    11.00000   -1.20000
AFIX   0
C35   1    0.318949    0.940825    0.043424    11.00000    0.03813    0.03376 =
         0.02894   -0.00392    0.01123   -0.00182
AFIX  43
H35   2    0.316478    0.986052    0.050831    11.00000   -1.20000
AFIX   0
C36   1    0.421178    0.843290    0.063664    11.00000    0.03449    0.03397 =
         0.03593    0.00376    0.00300   -0.00281
AFIX 137
H36A  2    0.355028    0.825101    0.033937    11.00000   -1.50000
H36B  2    0.436242    0.824553    0.128899    11.00000   -1.50000
H36C  2    0.479921    0.833678    0.022095    11.00000   -1.50000
AFIX   0
C37   1    0.501350    0.946893    0.113045    11.00000    0.03554    0.06593 =
         0.05693   -0.03308    0.01233   -0.01638
AFIX 137
H37A  2    0.484980    0.992800    0.113087    11.00000   -1.50000
H37B  2    0.562068    0.939123    0.073004    11.00000   -1.50000
H37C  2    0.519014    0.932564    0.180483    11.00000   -1.50000
AFIX   0
C38   1    0.814884    0.950654    0.179347    11.00000    0.03597    0.02131 =
         0.05894   -0.00188   -0.00089   -0.00141
AFIX  43
H38   2    0.778006    0.971693    0.125687    11.00000   -1.20000
AFIX   0
C39   1    0.965318    0.887996    0.238930    11.00000    0.04908    0.05587 =
         0.05732    0.01133    0.00265    0.01302
AFIX 137
H39A  2    0.929543    0.891573    0.300485    11.00000   -1.50000
H39B  2    1.036991    0.906261    0.247747    11.00000   -1.50000
H39C  2    0.970290    0.842760    0.220496    11.00000   -1.50000
AFIX   0
C40   1    0.950606    0.923268    0.067556    11.00000    0.05303    0.05245 =
         0.04446   -0.00813    0.01006   -0.00531
AFIX 137
H40A  2    0.906870    0.950575    0.022738    11.00000   -1.50000
H40B  2    0.952108    0.879641    0.041109    11.00000   -1.50000
H40C  2    1.023227    0.940313    0.074409    11.00000   -1.50000
AFIX   0
N1    3   -0.149707    0.638941    0.125120    11.00000    0.02063    0.01829 =
         0.01672   -0.00281    0.00401   -0.00289
N2    3   -0.154742    0.648231    0.343438    11.00000    0.01560    0.02418 =
         0.01902   -0.00307    0.00153    0.00213
N3    3    0.604044    0.560303    0.236596    11.00000    0.01634    0.01998 =
         0.02362    0.00060    0.00352    0.00159
N4    3    0.575135    0.701518    0.202160    11.00000    0.01859    0.01949 =
         0.01927   -0.00216   -0.00175    0.00022
N5    3    0.409910    0.911786    0.072584    11.00000    0.02533    0.03133 =
         0.02831   -0.00755    0.00360   -0.00610
N6    3    0.905577    0.922193    0.163013    11.00000    0.02939    0.02246 =
         0.03761   -0.00551    0.00379   -0.00079
O1    4   -0.355884    0.652011    0.018162    11.00000    0.03217    0.04121 =
         0.02649   -0.00137   -0.00185   -0.00283
O2    4   -0.353360    0.620089    0.426135    11.00000    0.02555    0.04847 =
         0.02798   -0.00393    0.00666   -0.00400
O3    4    0.815261    0.514821    0.296944    11.00000    0.02026    0.03143 =
         0.04179    0.00368    0.00254    0.00119
O4    4    0.771564    0.766257    0.165689    11.00000    0.02989    0.02772 =
         0.03148   -0.00013    0.00079   -0.00563
O5    4    0.238727    0.914817    0.008184    11.00000    0.03506    0.05620 =
         0.03876   -0.00110   -0.00097    0.00107
O6    4    0.774116    0.951889    0.260331    11.00000    0.05164    0.03636 =
         0.06796    0.00130    0.03027    0.00540
FE1   5    0.212837    0.687211    0.123472    11.00000    0.01346    0.01742 =
         0.01887    0.00063    0.00143   -0.00012
H2N   2   -0.174175    0.609561    0.326754    11.00000    0.01614
H4N   2    0.602046    0.682600    0.150819    11.00000    0.03204
H3N   2    0.630050    0.582387    0.287629    11.00000    0.02758
H1N   2   -0.178995    0.674426    0.143088    11.00000    0.03210
HKLF    4

REM  murat16 in P2(1)/c, yellow prisms
REM R1 =  0.0471 for    5241 Fo > 4sig(Fo)  and  0.1007 for all    8232 data
REM    500 parameters refined using      0 restraints

END

WGHT      0.0320      2.8875

REM Instructions for potential hydrogen bonds
EQIV $3 x+1, -y+3/2, z+1/2
HTAB C25 O1_$3
HTAB C28 O6
EQIV $4 x+1, -y+3/2, z-1/2
HTAB C37 O2_$4
HTAB N2 O3_$1
HTAB N4 O1_$2
HTAB N3 O2_$2
HTAB N1 O4_$1

REM Highest difference peak  0.382,  deepest hole -0.331,  1-sigma level  0.074
Q1    1   0.8124  0.9450  0.1007  11.00000  0.05    0.38
Q2    1   0.8338  0.9448  0.3124  11.00000  0.05    0.35
Q3    1   0.2569  0.6845  0.1800  11.00000  0.05    0.32
Q4    1   0.3816  0.6165  0.1780  11.00000  0.05    0.32
Q5    1   0.3171  0.6025  0.0966  11.00000  0.05    0.31
Q6    1  -0.0355  0.6611  0.2813  11.00000  0.05    0.30
Q7    1   0.8650  0.9320  0.2562  11.00000  0.05    0.30
Q8    1   0.4622  0.5959  0.2023  11.00000  0.05    0.30
Q9    1   0.0571  0.6708  0.2266  11.00000  0.05    0.30
Q10   1   0.1048  0.7519  0.1178  11.00000  0.05    0.30
Q11   1   0.7613  0.9875  0.0910  11.00000  0.05    0.30
Q12   1   0.7212  0.7965  0.1441  11.00000  0.05    0.29
Q13   1   0.1853  0.6263  0.3661  11.00000  0.05    0.29
Q14   1   0.7245  0.4522  0.3171  11.00000  0.05    0.28
Q15   1   0.5643  0.7878  0.2466  11.00000  0.05    0.28
Q16   1   0.1993  0.6828  0.4058  11.00000  0.05    0.27
Q17   1   0.2134  0.9416  0.1264  11.00000  0.05    0.27
Q18   1   0.0774  0.6987  0.1600  11.00000  0.05    0.27
Q19   1   0.4117  0.5993  0.2555  11.00000  0.05    0.27
Q20   1   0.7130  0.9611  0.0367  11.00000  0.05    0.27
;
_shelx_res_checksum              95382

_shelx_hkl_file                  
;
   1   0   0   -0.07    0.10
   1   0   0    0.12    0.11
   1   0   0    0.00    0.02
   1   0   0   -0.02    0.02
  -1   0   0    0.01    0.03
   1   0   0    0.05    0.05
   1   0   0    0.00    0.12
   1   0   0    0.06    0.07
  -1   0   0   -0.05    0.02
  -1   0   0    0.04    0.10
  -1   0   0   -0.07    0.10
  -1   0   0    0.01    0.05
  -1   0   0    0.01    0.03
  -1   0   0    0.12    0.14
  -3   0   0   98.53    6.47
  -3   0   0  105.92    6.19
  -3   0   0  101.26    6.53
   3   0   0   95.33    6.12
   3   0   0   91.54    6.11
  -3   0   0  104.24    6.30
  -3   0   0   98.39    6.14
  -3   0   0   97.34    6.20
  -3   0   0   98.11    6.15
   3   0   0   91.27    6.50
   3   0   0   95.92    6.47
   3   0   0  104.77    6.09
   3   0   0  107.47    6.20
   3   0   0   95.87    6.29
   3   0   0   98.14    6.01
  -4   0   0   22.03    2.02
   4   0   0   22.75    1.95
   4   0   0   23.90    1.98
   4   0   0   21.00    2.05
  -4   0   0   24.64    1.95
  -4   0   0   23.60    2.02
   4   0   0   22.51    1.71
  -4   0   0   25.28    2.03
  -4   0   0   24.04    1.96
   4   0   0   25.70    2.13
   4   0   0   21.83    1.96
   4   0   0   24.29    1.73
  -4   0   0   24.11    1.83
   4   0   0   22.75    1.87
  -4   0   0   21.89    1.94
   5   0   0  185.75   12.22
   5   0   0  200.92   11.88
  -5   0   0  203.72   11.99
   5   0   0  199.12   11.73
   5   0   0  188.61   12.66
   5   0   0  185.36   11.91
  -5   0   0  221.76   12.68
  -5   0   0  197.54   12.67
  -5   0   0  183.60   12.07
  -5   0   0  179.80   11.95
   5   0   0  189.09   12.60
   6   0   0    2.26    0.61
   6   0   0    0.42    0.72
  -6   0   0    0.59    0.67
  -6   0   0    1.27    0.78
  -6   0   0    1.69    0.73
   6   0   0    1.29    0.85
   6   0   0    1.64    0.97
   6   0   0    1.74    0.57
  -6   0   0    2.05    0.74
  -6   0   0    0.01    0.72
   6   0   0    0.99    0.78
  -7   0   0  176.00   11.61
   7   0   0  179.61   11.26
   7   0   0  175.38   11.86
  -7   0   0  194.65   11.75
   7   0   0  160.17   11.45
   7   0   0  208.60   11.30
  -7   0   0  175.43   11.68
  -7   0   0  182.36   12.23
   7   0   0  204.87   11.40
   7   0   0  173.22   12.15
   7   0   0  174.06   12.27
  -8   0   0    9.24    1.64
   8   0   0   11.53    1.77
   8   0   0    9.24    1.67
   8   0   0   12.19    1.41
   8   0   0    8.63    1.15
  -8   0   0    8.90    1.82
   8   0   0    7.20    1.82
  -8   0   0   10.23    1.80
   8   0   0   10.12    1.83
   9   0   0    1.12    0.53
  -9   0   0    0.02    0.89
   9   0   0   -0.10    0.85
  -9   0   0    1.11    1.03
   9   0   0    0.71    0.89
  -9   0   0   -0.90    0.80
   9   0   0    0.17    0.81
  10   0   0    2.05    0.70
 -10   0   0    1.63    0.98
 -10   0   0    2.66    1.22
  10   0   0    2.85    1.30
  10   0   0    0.62    1.14
 -10   0   0    0.74    1.15
  10   0   0    1.67    1.34
  11   0   0   18.19    2.90
 -11   0   0   17.58    2.77
 -11   0   0   21.52    2.92
 -11   0   0   19.09    2.82
  11   0   0   17.72    2.90
  11   0   0   19.34    1.79
 -12   0   0   -0.14    1.13
 -12   0   0    1.37    1.38
 -12   0   0    2.64    1.30
  12   0   0    0.99    1.27
  12   0   0   -1.10    1.30
 -13   0   0   -0.55    1.32
 -13   0   0    0.41    1.31
 -13   0   0   -0.91    1.35
  13   0   0   -0.64    1.23
  13   0   0   -0.07    1.14
 -14   0   0   36.61    4.81
  14   0   0   52.90    5.47
 -14   0   0   38.15    4.89
 -15   0   0    0.06    1.29
 -15   0   0    2.50    1.66
  15   0   0    2.05    1.88
  16   0   0    3.01    2.16
 -16   0   0    2.08    2.09
 -16   0   0    1.78    2.19
   0  -1   0    0.00    0.01
   0  -1   0   -0.03    0.03
   0  -1   0   -0.01    0.01
   0  -1   0   -0.01    0.02
   0  -1   0    0.01    0.02
   0  -1   0    0.01    0.02
   0   1   0   -0.02    0.03
   0   1   0   -0.02    0.03
   0   1   0   -0.02    0.03
   0   1   0    0.00    0.01
   0   1   0    0.00    0.01
   0   1   0    0.01    0.02
  -1  -1   0   -0.05    0.06
  -1  -1   0   -0.11    0.11
  -1  -1   0    0.00    0.19
  -1  -1   0   -0.09    0.05
   1  -1   0   -0.09    0.04
  -1  -1   0   -0.03    0.06
   1  -1   0   -0.01    0.13
   1  -1   0    0.00    0.07
   1  -1   0   -0.04    0.05
  -1  -1   0   -0.04    0.09
   1  -1   0   -0.05    0.06
   1  -1   0    0.04    0.11
  -1  -1   0    0.04    0.18
  -1  -1   0    0.01    0.21
   1   1   0    0.24    0.14
   1   1   0   -0.01    0.08
  -1   1   0    0.02    0.08
  -1   1   0   -0.07    0.10
   1   1   0   -0.08    0.05
   1   1   0   -0.11    0.04
   1   1   0   -0.23    0.17
   1   1   0    0.05    0.13
  -1   1   0    0.10    0.17
  -1   1   0   -0.05    0.08
  -1   1   0   -0.01    0.10
   1   1   0   -0.06    0.07
  -1   1   0   -0.27    0.14
   1   1   0   -0.11    0.14
  -1   1   0   -0.01    0.09
  -2  -1   0    0.03    0.24
   2  -1   0   -0.12    0.18
  -2  -1   0   -0.17    0.24
   2  -1   0   -0.19    0.21
  -2  -1   0    0.24    0.38
  -2  -1   0   -0.29    0.29
   2  -1   0    0.01    0.24
   2  -1   0   -0.12    0.35
  -2  -1   0   -0.35    0.24
  -2  -1   0    0.42    0.34
   2  -1   0    0.30    0.33
   2  -1   0    0.25    0.29
  -2  -1   0    0.20    0.34
  -2  -1   0    0.53    0.39
  -2   1   0   -0.18    0.29
   2   1   0   -0.02    0.37
   2   1   0    0.35    0.38
  -2   1   0    0.02    0.24
  -2   1   0    0.19    0.28
   2   1   0    0.19    0.27
  -2   1   0    0.11    0.21
   2   1   0    0.52    0.36
  -2   1   0   -0.18    0.25
  -2   1   0   -0.29    0.25
   2   1   0    0.06    0.26
  -2   1   0    0.03    0.23
   2   1   0    0.38    0.29
   2   1   0    0.63    0.39
  -2   1   0    0.47    0.31
   3  -1   0   69.97    4.53
  -3  -1   0   72.43    4.45
   3  -1   0   58.73    4.54
   3  -1   0   65.88    4.36
  -3  -1   0   67.64    4.43
  -3  -1   0   76.02    4.72
  -3  -1   0   75.12    4.56
  -3  -1   0   68.65    4.36
  -3  -1   0   71.33    4.42
  -3  -1   0   69.94    4.74
   3  -1   0   70.30    4.43
   3  -1   0   66.30    4.62
   3  -1   0   71.54    4.23
  -3  -1   0   69.44    4.44
  -3  -1   0   71.97    4.53
   3   1   0   62.06    4.72
  -3   1   0   70.65    4.62
   3   1   0   59.42    4.64
  -3   1   0   67.73    4.49
   3   1   0   64.93    4.41
  -3   1   0   70.97    4.41
   3   1   0   66.76    4.42
  -3   1   0   71.90    4.59
  -3   1   0   72.30    4.24
  -3   1   0   65.96    4.46
   3   1   0   70.23    4.45
  -3   1   0   69.02    4.40
  -3   1   0   72.22    4.37
   3   1   0   68.64    4.52
   3   1   0   66.97    4.36
  -4  -1   0   76.41    5.48
  -4  -1   0   90.33    5.50
  -4  -1   0   88.57    5.62
   4  -1   0   84.95    5.29
  -4  -1   0   88.32    5.82
  -4  -1   0   82.78    5.53
   4  -1   0   91.72    5.75
   4  -1   0   73.44    5.72
   4  -1   0   80.99    5.24
  -4  -1   0   86.49    5.48
   4  -1   0   87.89    5.50
   4  -1   0   73.14    5.57
  -4  -1   0   86.20    5.84
  -4  -1   0   89.19    5.43
  -4  -1   0   88.58    5.60
   4  -1   0   85.04    5.48
  -4   1   0   86.02    5.71
  -4   1   0   82.90    5.50
   4   1   0   89.71    5.42
  -4   1   0   85.12    5.60
   4   1   0   85.91    5.56
  -4   1   0   76.82    5.72
   4   1   0   82.69    5.46
   4   1   0   80.71    5.61
   4   1   0   88.96    5.87
   4   1   0   88.99    5.50
   4   1   0   88.82    5.83
  -4   1   0   88.27    5.62
  -4   1   0   87.80    5.46
  -4   1   0   89.66    5.42
  -5  -1   0   27.30    2.33
  -5  -1   0   33.85    2.38
  -5  -1   0   29.27    2.33
   5  -1   0   29.50    2.42
   5  -1   0   19.44    2.47
  -5  -1   0   27.79    2.31
   5  -1   0   32.04    2.45
   5  -1   0   33.03    2.13
   5  -1   0   27.88    2.37
   5  -1   0   28.76    2.47
  -5  -1   0   27.08    2.53
   5  -1   0   34.14    2.10
  -5   1   0   31.59    2.42
  -5   1   0   21.12    2.33
   5   1   0   31.26    2.65
  -5   1   0   26.50    2.35
  -5   1   0   32.77    2.32
   5   1   0   25.88    2.25
   5   1   0   29.54    2.34
   5   1   0   31.75    2.56
   5   1   0   31.24    2.22
   5   1   0   29.24    2.48
  -5   1   0   28.30    2.41
  -6  -1   0   20.99    2.36
   6  -1   0   23.93    1.85
  -6  -1   0   18.82    2.43
  -6  -1   0   25.17    2.08
   6  -1   0   22.68    2.16
   6  -1   0   22.62    1.80
   6  -1   0   23.21    2.37
   6  -1   0   26.56    2.35
   6  -1   0   25.00    2.60
  -6  -1   0   25.06    2.49
   6   1   0   24.18    1.94
  -6   1   0   21.14    2.40
  -6   1   0   23.15    2.39
   6   1   0   25.05    1.99
   6   1   0   22.04    1.87
   6   1   0   27.90    2.82
  -6   1   0   23.14    2.23
  -6   1   0   25.38    2.11
   6   1   0   23.92    2.12
   6   1   0   22.05    2.02
   6   1   0   21.94    2.51
   6   1   0   24.46    2.31
   7  -1   0    7.29    1.47
   7  -1   0    7.93    1.01
   7  -1   0    8.03    1.53
   7  -1   0    7.43    1.05
   7  -1   0    6.04    1.33
  -7  -1   0    8.55    1.51
  -7  -1   0    5.98    1.38
   7  -1   0    7.79    1.44
   7  -1   0    9.60    1.05
  -7  -1   0    9.15    1.35
  -7  -1   0    5.71    1.26
   7   1   0   10.37    1.27
  -7   1   0    7.81    1.39
   7   1   0    7.74    1.63
   7   1   0    7.55    1.46
  -7   1   0    5.07    1.31
   7   1   0    7.56    1.16
   7   1   0    4.89    1.42
   7   1   0    6.11    1.02
   7   1   0    6.26    1.26
  -7   1   0    7.37    1.50
  -8  -1   0   59.54    4.76
  -8  -1   0   50.02    4.45
   8  -1   0   62.22    4.86
   8  -1   0   53.61    3.96
   8  -1   0   58.15    4.41
   8  -1   0   58.78    3.91
  -8  -1   0   54.39    4.49
   8  -1   0   61.60    4.63
   8  -1   0   63.93    4.77
   8  -1   0   68.93    4.07
   8   1   0   65.11    4.60
   8   1   0   55.55    4.63
  -8   1   0   53.50    4.57
  -8   1   0   68.62    4.36
  -8   1   0   55.49    4.40
  -8   1   0   55.64    4.60
   8   1   0   54.47    4.04
   8   1   0   57.56    4.68
   9  -1   0    6.37    1.73
   9  -1   0    5.98    1.40
   9  -1   0    3.16    1.31
  -9  -1   0    2.92    1.11
  -9  -1   0    3.23    1.33
  -9  -1   0    3.62    1.39
   9  -1   0    4.35    0.79
   9  -1   0    4.80    1.32
   9  -1   0    6.82    1.01
   9   1   0    5.89    1.03
   9   1   0    6.47    1.52
  -9   1   0    3.47    1.23
   9   1   0    2.17    1.17
  -9   1   0    5.23    1.41
   9   1   0    3.82    1.31
  -9   1   0    5.02    1.44
  10  -1   0    4.67    1.55
 -10  -1   0    5.48    1.63
  10  -1   0    5.37    1.49
 -10  -1   0    6.04    1.67
  10  -1   0    7.18    1.87
 -10  -1   0    3.03    1.41
  10  -1   0    5.25    0.89
 -10   1   0    7.38    1.82
 -10   1   0    6.57    1.70
 -10   1   0    5.57    1.48
  10   1   0    4.01    1.67
  10   1   0    6.02    1.05
  10   1   0    4.52    1.52
  11  -1   0    2.71    1.35
 -11  -1   0    2.11    1.43
 -11  -1   0    1.74    1.31
  11  -1   0    2.42    1.24
 -11  -1   0    3.98    1.62
 -11   1   0    3.14    1.48
  11   1   0    2.13    0.77
  11   1   0    7.76    1.86
  11   1   0    3.63    1.54
 -11   1   0    2.98    1.35
 -11   1   0    2.81    1.52
 -12  -1   0   -0.45    1.13
  12  -1   0   -0.65    1.21
  12  -1   0   -2.53    1.07
 -12  -1   0    0.97    1.14
 -12  -1   0    1.45    1.06
 -12   1   0    0.08    1.13
  12   1   0   -1.88    1.00
 -12   1   0   -1.13    1.19
 -12   1   0   -0.36    1.28
  12   1   0    2.07    1.64
 -13  -1   0    0.83    1.33
  13  -1   0   -0.42    1.39
 -13  -1   0    0.51    1.49
 -13  -1   0    1.04    1.57
  13  -1   0    2.15    1.79
 -13   1   0   -2.40    1.26
  13   1   0    2.09    1.82
  13   1   0   -1.72    1.29
 -13   1   0    1.15    1.18
 -14  -1   0   -0.78    0.98
  14  -1   0    1.13    1.56
 -14  -1   0    3.90    1.97
  14   1   0    2.96    1.70
 -14   1   0   -0.80    1.45
  14   1   0   -0.72    1.46
 -14   1   0   -0.90    1.38
  15  -1   0    8.33    2.45
 -15  -1   0    5.34    2.40
 -15  -1   0    7.19    2.49
 -15   1   0   11.34    2.79
 -15   1   0    8.31    2.36
  15   1   0   13.58    3.02
  16  -1   0    3.39    2.09
 -16  -1   0    6.64    2.42
 -16  -1   0    4.75    2.47
 -16   1   0    2.42    2.00
 -16   1   0    7.29    2.74
   0  -2   0    0.08    0.09
   0  -2   0   -0.02    0.03
   0  -2   0   -0.03    0.07
   0  -2   0    0.04    0.18
   0  -2   0   -0.01    0.07
   0  -2   0   -0.01    0.06
   0  -2   0   -0.01    0.06
   0  -2   0    0.05    0.14
   0   2   0    0.24    0.17
   0   2   0   -0.03    0.11
   0   2   0    0.00    0.08
   0   2   0    1.03    0.23
   0   2   0    0.16    0.10
   0   2   0   -0.07    0.12
   0   2   0   -0.05    0.12
   1  -2   0    5.65    0.51
   1  -2   0    6.80    0.49
   2  -2   0   29.32    2.02
  -2  -2   0   32.73    2.10
   2  -2   0   29.30    2.04
  -2  -2   0   30.83    2.12
  -2  -2   0   32.74    2.21
  -2  -2   0   31.71    2.26
  -2   2   0   29.91    2.06
  -2   2   0   29.59    1.91
   2   2   0   30.45    2.07
  -2   2   0   29.60    2.05
   2   2   0   24.47    2.20
  -2   2   0   30.63    2.11
  -2   2   0   30.24    1.85
   2   2   0   32.65    2.10
  -3  -2   0   24.79    1.74
   3  -2   0   22.80    1.73
   3  -2   0   23.04    1.89
  -3  -2   0   21.74    1.85
  -3  -2   0   20.42    1.68
  -3  -2   0   22.86    1.98
   3  -2   0   23.21    1.57
   3  -2   0   21.43    1.74
  -3  -2   0   24.39    1.85
   3  -2   0   22.10    1.72
  -3  -2   0   19.74    1.83
  -3  -2   0   24.75    1.81
  -3  -2   0   23.75    1.95
  -3  -2   0   25.23    1.87
   3   2   0   21.39    1.82
  -3   2   0   21.18    1.71
  -3   2   0   22.17    1.55
   3   2   0   23.86    2.09
  -3   2   0   24.05    1.77
   3   2   0   18.14    1.90
  -3   2   0   22.00    1.87
  -3   2   0   21.33    1.68
  -3   2   0   25.67    1.74
   3   2   0   21.83    1.89
   3   2   0   22.56    1.80
  -3   2   0   22.15    1.83
  -3   2   0   25.04    1.68
   3   2   0   24.26    1.76
   3   2   0   21.75    1.74
   4  -2   0    0.55    0.47
   4  -2   0    0.31    0.60
   4  -2   0    1.26    0.67
  -4  -2   0    1.71    0.61
  -4  -2   0    0.32    0.68
   4  -2   0    0.69    0.51
  -4  -2   0    0.75    0.67
  -4  -2   0    1.08    0.73
   4  -2   0    1.04    0.42
   4  -2   0    1.50    0.80
  -4  -2   0    1.26    0.67
  -4  -2   0    0.74    0.55
  -4  -2   0    1.17    0.77
  -4  -2   0    0.61    0.47
  -4  -2   0    1.10    0.67
   4   2   0    1.32    0.61
  -4   2   0    0.91    0.49
  -4   2   0    0.81    0.37
   4   2   0    0.40    0.56
   4   2   0    0.22    0.46
  -4   2   0    0.79    0.63
  -4   2   0    0.97    0.55
   4   2   0    0.79    0.85
   4   2   0    1.16    0.55
  -4   2   0    1.20    0.58
  -4   2   0    0.50    0.62
  -4   2   0   -0.05    0.72
  -4   2   0    0.97    0.49
   4   2   0    1.17    0.72
   4   2   0    0.57    0.66
  -5  -2   0   12.59    1.76
  -5  -2   0   15.54    1.78
   5  -2   0   15.65    1.19
   5  -2   0   16.59    1.75
   5  -2   0   14.00    1.60
   5  -2   0   13.34    1.73
   5  -2   0   14.82    1.65
   5  -2   0   16.04    1.26
  -5  -2   0   13.34    1.61
  -5  -2   0   15.17    1.70
  -5  -2   0   13.16    1.47
  -5  -2   0   14.00    1.66
   5  -2   0   14.69    1.69
  -5   2   0   16.76    1.74
   5   2   0   14.79    1.86
  -5   2   0   17.95    1.97
   5   2   0   13.64    1.48
  -5   2   0   14.87    1.52
   5   2   0   15.91    1.42
   5   2   0   13.41    1.80
  -5   2   0   14.57    1.59
   5   2   0   15.27    1.92
  -5   2   0   14.84    1.66
   5   2   0   13.04    1.66
   5   2   0   13.79    1.66
  -5   2   0   13.83    1.67
   6  -2   0    1.84    1.01
   6  -2   0    2.79    0.64
  -6  -2   0    3.16    1.04
   6  -2   0    2.73    0.59
  -6  -2   0    2.62    0.85
   6  -2   0    3.44    0.96
  -6  -2   0    4.89    1.04
  -6  -2   0    2.39    0.88
   6  -2   0    1.97    0.79
   6  -2   0    2.15    0.94
   6   2   0    3.44    0.82
   6   2   0    2.98    1.02
   6   2   0    2.16    0.73
  -6   2   0    1.55    0.83
   6   2   0    2.04    0.76
   6   2   0    3.36    1.15
  -6   2   0    2.84    0.90
  -6   2   0    2.37    0.74
   6   2   0    2.84    0.92
   6   2   0    1.69    1.02
  -6   2   0    3.22    0.98
   7  -2   0   -0.20    0.74
  -7  -2   0    2.04    0.83
   7  -2   0    1.35    0.48
   7  -2   0    0.98    0.52
   7  -2   0   -0.54    0.80
   7  -2   0    0.94    0.41
  -7  -2   0    1.14    0.90
  -7  -2   0   -0.05    0.81
   7  -2   0    0.71    0.70
   7  -2   0    0.82    0.77
  -7   2   0    0.26    0.67
   7   2   0    0.35    0.64
  -7   2   0    0.12    0.77
   7   2   0    0.98    0.85
   7   2   0   -1.11    0.84
  -7   2   0    0.88    0.76
   7   2   0    1.84    0.70
   8  -2   0   19.13    1.64
   8  -2   0   20.01    2.49
   8  -2   0   17.87    2.49
  -8  -2   0   15.98    2.29
   8  -2   0   19.59    1.59
   8  -2   0   17.28    1.46
  -8  -2   0   18.90    2.44
  -8  -2   0   16.64    2.42
   8  -2   0   19.75    2.37
   8  -2   0   21.16    2.54
  -8   2   0   16.81    2.46
   8   2   0   22.31    2.57
  -8   2   0   18.70    2.34
   8   2   0   18.09    2.31
  -8   2   0   18.96    2.29
   8   2   0   19.85    1.79
   8   2   0   16.48    2.50
  -9  -2   0    8.39    1.63
  -9  -2   0    4.91    1.44
   9  -2   0    5.49    1.43
   9  -2   0    7.93    1.66
   9  -2   0    7.29    1.65
   9  -2   0    7.67    0.90
  -9  -2   0    6.62    1.59
   9  -2   0    9.00    1.11
   9  -2   0    4.32    1.41
   9   2   0    3.93    1.42
   9   2   0    6.59    1.60
  -9   2   0    7.59    1.54
  -9   2   0    6.27    1.55
  -9   2   0    6.07    1.48
   9   2   0    6.06    1.16
  10  -2   0    1.06    1.13
  10  -2   0    1.22    1.21
 -10  -2   0    1.36    1.20
 -10  -2   0    0.46    1.16
 -10  -2   0    1.45    1.10
  10  -2   0    1.21    0.48
  10  -2   0    0.00    0.94
 -10   2   0    0.16    0.90
 -10   2   0    0.64    1.10
  10   2   0    1.63    0.75
  10   2   0    0.51    0.86
 -10   2   0    0.44    1.06
  10   2   0    1.37    1.32
  11  -2   0   -0.94    0.93
 -11  -2   0   -0.92    1.15
 -11  -2   0   -0.73    1.01
  11  -2   0    0.26    1.29
  11  -2   0    1.29    1.30
 -11  -2   0    1.00    1.23
 -11   2   0    5.47    1.71
  11   2   0    0.19    1.38
  11   2   0    2.06    1.34
 -11   2   0    2.63    1.23
  11   2   0   -0.69    0.56
 -11   2   0    1.40    1.29
 -12  -2   0   13.61    2.62
  12  -2   0   26.26    3.28
 -12  -2   0   27.66    3.60
 -12  -2   0   17.01    2.86
  12  -2   0   20.04    3.17
 -12   2   0   14.96    2.72
  12   2   0   23.53    3.32
  12   2   0   17.33    3.12
 -12   2   0   19.16    2.98
 -12   2   0   17.11    2.81
  13  -2   0   14.60    2.70
 -13  -2   0   17.20    3.06
 -13  -2   0   16.12    2.97
 -13  -2   0   12.97    2.54
 -13   2   0   12.40    2.76
 -13   2   0   12.83    2.70
  13   2   0   14.76    2.83
  13   2   0   19.29    3.40
 -14  -2   0   17.73    3.17
 -14  -2   0   20.14    3.47
  14  -2   0   20.31    3.36
 -14   2   0   23.86    3.70
  14   2   0   25.42    3.85
  14   2   0   16.51    3.39
 -14   2   0   18.57    3.40
 -15  -2   0    4.24    1.94
 -15  -2   0    5.16    2.15
  15  -2   0    4.53    2.20
  15   2   0    5.99    2.39
 -15   2   0    5.50    2.24
 -15   2   0    4.79    1.94
 -16  -2   0    8.60    2.80
  16  -2   0    4.61    2.24
 -16  -2   0    3.40    2.37
 -16   2   0    8.84    2.80
 -16   2   0    7.49    2.39
   0  -3   0   -0.17    0.24
   0  -3   0   -0.10    0.31
   0  -3   0   -0.05    0.25
   0  -3   0   -0.28    0.22
   0  -3   0   -0.14    0.25
   0  -3   0    0.03    0.16
   0  -3   0   -0.04    0.16
   0  -3   0    0.00    0.06
   0   3   0   -0.20    0.22
   0   3   0   -0.07    0.14
   0   3   0   -0.07    0.20
   0   3   0   -0.22    0.26
   0   3   0    0.16    0.19
   0   3   0    0.06    0.21
   0   3   0   -0.20    0.25
   0   3   0   -0.32    0.26
   1  -3   0   14.83    1.20
  -1  -3   0   17.90    1.38
   1  -3   0   15.25    1.11
  -1  -3   0   16.32    1.24
   1  -3   0   16.28    1.12
   1  -3   0   15.50    1.11
  -1  -3   0   16.55    1.15
  -1   3   0   15.27    1.10
  -1   3   0   15.45    1.13
   1   3   0   16.38    1.29
  -1   3   0   17.32    1.19
  -1   3   0   16.38    1.13
   1   3   0   17.53    1.26
  -1   3   0   16.07    1.02
  -1   3   0   16.22    1.08
   1   3   0   17.34    1.23
   1   3   0   17.87    1.34
  -1   3   0   15.68    1.14
  -1   3   0   16.78    1.14
   2  -3   0  288.03   17.84
   2  -3   0  287.78   17.83
  -2  -3   0  278.38   17.30
  -2  -3   0  280.46   18.11
  -2  -3   0  319.48   18.12
   2  -3   0  289.33   16.92
   2  -3   0  289.65   17.30
  -2  -3   0  285.19   16.97
   2  -3   0  282.95   17.25
  -2  -3   0  293.61   17.70
   2  -3   0  292.12   16.89
  -2  -3   0  276.49   17.08
  -2  -3   0  296.98   17.26
  -2   3   0  291.96   17.22
  -2   3   0  287.46   17.83
  -2   3   0  256.26   17.83
   2   3   0  277.57   17.11
  -2   3   0  276.92   16.91
   2   3   0  279.21   18.12
   2   3   0  306.28   17.32
   2   3   0  285.36   17.25
   2   3   0  292.16   18.08
  -2   3   0  291.95   17.25
  -2   3   0  289.62   17.02
  -2   3   0  285.99   16.89
   2   3   0  294.68   17.11
   2   3   0  274.30   17.70
  -2   3   0  280.47   17.02
  -3  -3   0    4.05    0.83
  -3  -3   0    4.03    0.86
   3  -3   0    3.44    0.74
  -3  -3   0    4.08    0.82
  -3  -3   0    3.16    0.69
   3  -3   0    3.50    0.70
  -3  -3   0    4.24    0.66
   3  -3   0    3.62    0.79
   3  -3   0    3.55    0.58
  -3  -3   0    3.07    0.83
   3  -3   0    4.65    0.58
  -3  -3   0    2.72    0.67
  -3  -3   0    5.20    0.82
  -3  -3   0    5.73    0.90
  -3   3   0    4.04    0.60
   3   3   0    3.42    0.78
  -3   3   0    3.27    0.63
   3   3   0    4.81    0.95
  -3   3   0    3.52    0.59
   3   3   0    3.98    0.93
   3   3   0    3.56    0.77
  -3   3   0    3.02    0.72
   3   3   0    4.63    0.80
   3   3   0    4.44    1.02
  -3   3   0    3.56    0.56
   3   3   0    3.01    0.72
  -3   3   0    3.57    0.52
  -3   3   0    3.27    0.76
  -3   3   0    3.61    0.89
   3   3   0    1.95    0.81
   4  -3   0    0.37    0.48
   4  -3   0    0.94    0.46
  -4  -3   0    2.03    0.73
  -4  -3   0    1.50    0.71
  -4  -3   0    1.44    0.71
   4  -3   0    1.09    0.44
  -4  -3   0    2.05    0.78
  -4  -3   0    1.86    0.77
  -4  -3   0    1.86    0.88
  -4  -3   0    1.01    0.62
   4  -3   0    1.56    0.80
  -4  -3   0    2.04    0.70
  -4  -3   0    1.91    0.83
   4  -3   0    0.87    0.50
   4  -3   0    1.56    0.64
   4   3   0    0.64    0.75
   4   3   0    1.74    0.64
  -4   3   0    2.09    0.72
  -4   3   0    0.91    0.53
   4   3   0    1.82    0.95
  -4   3   0    1.15    0.68
   4   3   0    1.66    0.65
  -4   3   0    1.53    0.48
  -4   3   0    1.58    0.58
  -4   3   0    1.02    0.70
   4   3   0    0.19    0.63
  -4   3   0    1.94    0.82
   4   3   0    1.35    0.60
  -4   3   0    1.04    0.42
   4   3   0    1.21    0.65
   5  -3   0   17.23    1.53
   5  -3   0   16.91    1.75
  -5  -3   0   14.62    1.64
  -5  -3   0   17.67    2.08
  -5  -3   0   16.39    1.74
   5  -3   0   14.24    1.85
  -5  -3   0   12.60    1.59
  -5  -3   0   15.13    1.74
   5  -3   0   16.92    1.76
   5  -3   0   18.17    1.84
   5  -3   0   11.26    1.02
  -5  -3   0   20.51    1.75
   5  -3   0   15.88    1.26
  -5   3   0   14.74    1.62
  -5   3   0   15.37    1.70
   5   3   0   15.52    1.87
  -5   3   0   14.76    1.68
   5   3   0   18.98    2.21
   5   3   0   12.02    1.55
   5   3   0   16.58    1.63
  -5   3   0   17.15    1.42
  -5   3   0   13.55    1.83
   5   3   0   14.28    1.78
  -5   3   0   15.10    1.25
  -5   3   0   15.07    1.45
   5   3   0   18.45    1.55
  -6  -3   0   14.27    1.66
  -6  -3   0   14.29    1.62
   6  -3   0   19.70    1.96
   6  -3   0   14.80    1.28
   6  -3   0   11.74    1.85
   6  -3   0   14.39    1.17
  -6  -3   0   10.84    1.70
   6  -3   0   13.78    1.05
   6  -3   0   15.37    1.72
  -6  -3   0   12.45    1.91
   6  -3   0   13.04    1.77
   6   3   0   13.86    1.63
  -6   3   0   14.80    1.93
  -6   3   0   15.55    1.60
   6   3   0   14.48    1.89
  -6   3   0   11.42    1.61
   6   3   0   13.82    1.73
   6   3   0   15.61    1.81
   6   3   0   14.45    1.95
  -6   3   0   15.36    1.76
   6   3   0   13.66    2.22
   7  -3   0   35.05    3.03
   7  -3   0   35.94    2.39
   7  -3   0   37.93    2.51
   7  -3   0   38.05    3.05
  -7  -3   0   30.96    3.05
  -7  -3   0   33.07    2.95
   7  -3   0   35.80    2.38
   7  -3   0   36.41    2.58
  -7  -3   0   37.53    3.36
   7  -3   0   32.94    3.50
   7  -3   0   42.83    3.18
  -7   3   0   41.92    2.97
   7   3   0   40.37    3.33
   7   3   0   36.94    2.86
  -7   3   0   37.49    3.09
   7   3   0   32.39    3.01
   7   3   0   33.05    3.22
  -7   3   0   35.91    3.02
  -7   3   0   33.73    3.17
   8  -3   0    6.20    1.46
   8  -3   0    5.74    1.30
   8  -3   0    5.00    1.61
   8  -3   0    8.05    1.03
   8  -3   0    6.47    0.74
  -8  -3   0    8.27    1.76
   8  -3   0    7.26    0.90
  -8  -3   0    7.80    1.63
  -8  -3   0    6.22    1.42
   8  -3   0    6.68    1.38
   8  -3   0    6.36    0.74
   8   3   0    5.57    1.59
  -8   3   0    8.18    1.44
  -8   3   0    6.65    1.38
  -8   3   0    4.59    1.32
   8   3   0    6.72    1.23
   8   3   0    5.50    1.37
   9  -3   0    0.58    1.00
   9  -3   0   -0.42    0.44
   9  -3   0    0.58    0.35
  -9  -3   0    0.19    0.90
   9  -3   0   -0.58    0.53
   9  -3   0    0.47    0.89
  -9  -3   0   -0.08    0.99
   9  -3   0   -0.09    0.39
   9  -3   0   -1.23    0.94
   9  -3   0   -0.17    0.28
  -9  -3   0   -0.15    0.76
   9   3   0   -0.61    0.91
  -9   3   0    0.71    0.89
   9   3   0    0.96    1.16
   9   3   0    0.72    0.75
  -9   3   0   -0.05    0.88
  -9   3   0    1.18    1.20
  10  -3   0    4.90    0.72
  10  -3   0    5.13    1.40
  10  -3   0    8.06    1.75
 -10  -3   0    6.50    1.58
 -10  -3   0    5.78    1.55
  10  -3   0    5.92    1.80
 -10  -3   0    6.02    1.79
  10   3   0    6.08    1.23
 -10   3   0    5.40    1.42
  10   3   0    5.81    1.75
 -10   3   0    5.68    1.45
 -10   3   0    5.51    1.49
  10   3   0    5.41    1.54
 -11  -3   0    4.58    1.80
  11  -3   0    6.69    1.90
 -11  -3   0    8.39    1.91
 -11  -3   0    6.89    1.81
  11  -3   0   10.69    2.26
  11  -3   0    8.85    1.91
  11   3   0    8.96    2.23
  11   3   0   11.04    1.59
  11   3   0    8.51    2.07
 -11   3   0   12.27    2.11
 -11   3   0    7.39    1.86
 -11   3   0    8.40    1.99
 -12  -3   0    0.19    1.27
 -12  -3   0   -1.66    0.67
  12  -3   0    0.40    1.18
 -12  -3   0    1.96    1.53
  12  -3   0    0.28    1.02
 -12   3   0    1.40    1.38
 -12   3   0   -1.46    0.79
  12   3   0    0.72    0.84
  12   3   0   -0.54    1.34
  12   3   0    0.56    1.37
  13  -3   0   -1.12    1.00
 -13  -3   0   -0.72    1.35
 -13  -3   0    1.95    1.60
 -13  -3   0   -0.52    1.00
  13   3   0   -1.44    1.31
 -13   3   0    1.42    1.41
 -13   3   0    1.66    1.61
  13   3   0    0.78    1.66
 -14  -3   0   -0.16    1.31
 -14  -3   0   -0.49    1.42
 -14  -3   0    0.22    1.70
  14  -3   0    0.10    1.42
 -14   3   0    1.10    1.61
  14   3   0    1.35    1.44
  14   3   0    1.94    1.53
 -14   3   0   -0.80    1.53
 -15  -3   0    1.34    1.88
 -15  -3   0    2.30    1.75
  15  -3   0    2.26    1.94
 -15   3   0    2.13    1.83
  15   3   0    2.46    1.97
 -15   3   0    2.88    1.65
 -16  -3   0   -1.24    1.15
  16  -3   0   -0.52    1.57
 -16  -3   0    3.79    2.01
 -16   3   0   -1.35    1.52
 -16   3   0   -1.61    1.83
   0  -4   0    5.24    0.56
   0   4   0    7.58    0.76
   0   4   0    4.61    0.71
   1  -4   0    6.68    0.62
   1  -4   0    6.91    0.67
  -1  -4   0    7.80    0.93
   1  -4   0    6.91    0.74
  -1  -4   0    6.29    0.89
  -1  -4   0    4.19    0.69
   1  -4   0    7.13    0.79
  -1  -4   0    7.00    0.86
   1  -4   0    7.01    0.62
   1  -4   0    8.05    0.79
   1   4   0    7.37    0.87
  -1   4   0    7.45    0.61
   1   4   0    6.53    0.92
   1   4   0    7.37    0.69
  -1   4   0    6.84    0.83
  -1   4   0    6.71    0.55
  -1   4   0    7.29    0.74
   1   4   0    6.85    0.92
   1   4   0    8.79    0.87
  -1   4   0    8.74    0.82
  -1   4   0    6.81    0.76
   1   4   0    5.65    0.94
  -1   4   0    7.28    0.77
   1   4   0    8.41    0.96
  -1   4   0    7.26    0.54
  -1   4   0    7.03    0.75
   1   4   0    7.35    0.79
   1   4   0    7.73    0.92
  -1   4   0    6.84    0.61
   2  -4   0    0.41    0.27
   2  -4   0    0.47    0.36
  -2  -4   0   -0.02    0.56
  -2  -4   0   -0.04    0.59
  -2  -4   0   -0.05    0.50
   2  -4   0    0.17    0.32
  -2  -4   0    0.57    0.45
   2  -4   0    0.53    0.25
   2  -4   0    0.38    0.32
  -2  -4   0    0.63    0.51
  -2  -4   0   -0.29    0.57
  -2  -4   0   -0.11    0.35
   2  -4   0    0.32    0.28
   2  -4   0    0.45    0.35
   2   4   0    0.46    0.47
  -2   4   0   -0.14    0.23
  -2   4   0    0.02    0.30
   2   4   0    0.04    0.50
   2   4   0    0.36    0.55
   2   4   0    0.28    0.37
  -2   4   0    0.31    0.40
   2   4   0    0.50    0.41
  -2   4   0    0.28    0.31
  -2   4   0    0.60    0.38
  -2   4   0   -0.06    0.38
   2   4   0    0.05    0.63
   2   4   0    0.20    0.39
  -2   4   0    0.27    0.25
   2   4   0    0.84    0.51
  -2   4   0   -0.07    0.34
   3  -4   0  162.44   10.26
   3  -4   0  160.60   10.00
  -3  -4   0  163.85   10.06
  -3  -4   0  154.44    9.98
  -3  -4   0  174.18   10.42
  -3  -4   0  176.87    9.95
  -3  -4   0  161.98    9.84
   3  -4   0  169.21    9.75
  -3  -4   0  166.68   10.02
  -3  -4   0  149.62   10.62
   3  -4   0  163.08   10.07
  -3  -4   0  170.49   10.64
  -3  -4   0  154.83   10.09
   3  -4   0  140.34   10.25
   3  -4   0  162.02    9.83
   3   4   0  151.01    9.99
   3   4   0  167.46   10.11
  -3   4   0  156.55   10.07
   3   4   0  157.96   10.07
   3   4   0  160.27   10.40
   3   4   0  182.47   10.74
  -3   4   0  156.23    9.72
  -3   4   0  154.10   10.26
  -3   4   0  164.50   10.07
   3   4   0  174.68   10.07
  -3   4   0  156.58    9.90
   3   4   0  167.05   10.09
   3   4   0  182.62   10.66
  -3   4   0  168.22    9.84
  -3   4   0  161.24    9.73
  -3   4   0  165.73   10.26
   4  -4   0   23.31    2.03
  -4  -4   0   22.70    1.99
   4  -4   0   25.93    1.97
   4  -4   0   24.51    1.66
  -4  -4   0   21.04    1.98
  -4  -4   0   25.82    2.13
  -4  -4   0   19.73    1.84
  -4  -4   0   19.21    1.90
  -4  -4   0   24.13    2.10
  -4  -4   0   20.06    2.30
   4  -4   0   18.73    1.71
  -4  -4   0   23.29    1.97
  -4  -4   0   19.60    1.71
   4  -4   0   23.08    1.86
   4   4   0   24.72    1.96
  -4   4   0   21.17    1.75
  -4   4   0   21.28    2.21
  -4   4   0   24.30    1.70
   4   4   0   21.17    1.90
  -4   4   0   21.11    1.86
  -4   4   0   23.84    1.97
  -4   4   0   22.07    1.61
   4   4   0   21.80    2.28
   4   4   0   23.48    2.06
  -4   4   0   24.51    1.76
   4   4   0   26.24    2.01
   4   4   0   21.81    2.14
  -4   4   0   23.04    1.82
   4   4   0   20.91    1.89
   4   4   0   16.38    1.93
   5  -4   0   -0.05    0.11
   5  -4   0   -0.07    0.45
  -5  -4   0    0.23    0.56
   5  -4   0    0.26    0.62
  -5  -4   0   -0.67    0.60
   5  -4   0   -0.42    0.51
  -5  -4   0    0.77    0.79
  -5  -4   0   -0.18    0.63
   5  -4   0   -0.24    0.43
   5  -4   0   -0.11    0.42
  -5  -4   0   -0.54    0.75
   5   4   0    0.38    0.61
   5   4   0   -0.34    0.52
  -5   4   0   -0.22    0.45
  -5   4   0    0.93    0.43
  -5   4   0   -0.12    0.55
  -5   4   0    0.12    0.48
   5   4   0    0.02    0.42
   5   4   0   -0.12    0.54
   5   4   0    0.38    0.70
   5   4   0    0.77    0.60
  -5   4   0   -0.36    0.52
  -5   4   0    1.12    0.71
  -5   4   0    0.12    0.42
   6  -4   0   -0.12    0.46
   6  -4   0    2.06    0.68
  -6  -4   0    0.65    0.67
   6  -4   0    0.86    0.73
  -6  -4   0    1.90    0.80
   6  -4   0    2.06    0.71
   6  -4   0    2.67    0.61
  -6  -4   0    1.01    0.76
  -6  -4   0    1.22    0.83
  -6   4   0    1.71    0.84
  -6   4   0    1.49    0.51
   6   4   0    2.28    1.03
  -6   4   0    2.79    0.75
   6   4   0    2.20    1.02
  -6   4   0    1.38    0.80
   6   4   0    1.27    0.69
   6   4   0    2.08    0.75
  -6   4   0    2.45    0.66
  -7  -4   0    1.84    0.96
   7  -4   0    1.63    0.57
   7  -4   0    2.03    0.81
  -7  -4   0    1.84    0.84
  -7  -4   0    1.85    0.82
  -7  -4   0    0.54    0.95
   7  -4   0    1.02    0.84
   7  -4   0    1.48    1.02
   7  -4   0    1.40    0.42
   7  -4   0    1.34    0.29
   7  -4   0    1.39    0.27
   7  -4   0    0.98    0.75
   7   4   0    2.20    0.96
   7   4   0    0.83    0.69
   7   4   0    2.11    0.90
  -7   4   0    1.39    0.73
  -7   4   0    2.92    0.93
   7   4   0    0.60    0.95
  -7   4   0    1.49    0.79
  -7   4   0    1.64    1.03
   8  -4   0    0.68    0.23
  -8  -4   0   -0.64    0.85
   8  -4   0   -0.55    0.79
   8  -4   0   -0.20    0.58
   8  -4   0   -0.19    0.70
   8  -4   0   -0.58    0.26
   8  -4   0    0.68    0.46
  -8  -4   0   -0.03    0.75
   8  -4   0   -0.24    0.64
  -8  -4   0    0.20    1.08
   8  -4   0    0.71    0.23
   8   4   0    0.34    0.78
   8   4   0   -0.16    1.00
  -8   4   0    0.63    1.06
   8   4   0    1.14    0.67
  -8   4   0   -0.77    0.82
  -8   4   0    0.33    0.70
  -9  -4   0    0.90    0.93
   9  -4   0   -1.16    0.59
   9  -4   0    0.64    0.95
  -9  -4   0   -0.17    0.81
   9  -4   0    0.26    0.43
   9  -4   0   -0.29    0.19
   9  -4   0    0.51    0.75
   9  -4   0    0.65    0.79
  -9  -4   0    0.11    0.75
   9  -4   0   -0.10    0.20
   9  -4   0   -0.41    0.32
   9   4   0   -1.32    0.87
   9   4   0    0.79    1.18
  -9   4   0    0.39    0.89
  -9   4   0   -0.43    0.73
  -9   4   0    0.49    0.78
   9   4   0   -0.31    0.66
  10  -4   0    4.51    1.45
  10  -4   0    5.47    1.58
 -10  -4   0    2.61    1.25
 -10  -4   0    4.31    1.67
  10  -4   0    2.76    1.24
 -10  -4   0    1.32    1.25
 -10   4   0    4.27    1.58
  10   4   0    3.23    1.60
 -10   4   0    2.28    1.07
  10   4   0    2.93    1.08
 -10   4   0    2.85    1.14
  10   4   0    2.16    1.36
  11  -4   0    1.51    1.15
 -11  -4   0    1.90    1.48
 -11  -4   0    3.16    1.30
  11  -4   0    2.22    1.39
  11  -4   0    5.11    1.60
 -11  -4   0    4.10    1.47
 -11   4   0    4.47    1.60
  11   4   0    1.18    0.89
  11   4   0    0.70    1.44
 -11   4   0   -0.25    0.91
 -11   4   0    4.76    1.48
  11   4   0    0.50    1.01
  12  -4   0    0.59    1.34
 -12  -4   0    1.15    1.25
 -12  -4   0   -1.11    0.84
 -12  -4   0    0.98    1.14
  12  -4   0   -0.31    1.01
  12   4   0    2.83    1.45
 -12   4   0   -1.11    1.07
  12   4   0    0.84    0.97
 -12   4   0    0.25    1.44
  12   4   0   -0.09    1.36
  13  -4   0    3.85    1.73
 -13  -4   0    5.32    2.10
 -13  -4   0    3.15    1.44
 -13  -4   0    1.39    1.54
 -13   4   0    1.82    1.43
  13   4   0    3.41    1.77
  13   4   0    1.23    1.45
 -13   4   0    2.63    1.65
 -14  -4   0    2.74    1.93
 -14  -4   0    3.13    1.72
  14  -4   0   -1.08    1.32
 -14  -4   0    5.53    1.96
 -14   4   0    7.63    2.29
 -14   4   0    2.72    2.11
  14   4   0    2.39    1.89
  14   4   0    3.91    2.21
 -15  -4   0    0.86    1.64
 -15  -4   0    0.60    1.84
  15  -4   0   -0.37    1.34
 -15   4   0   -1.57    1.00
 -15   4   0    3.34    2.05
  15   4   0    1.75    1.82
 -16  -4   0    2.05    1.91
  16  -4   0   -1.17    1.42
 -16   4   0    1.12    1.74
 -16   4   0   -0.75    1.85
   0  -5   0   -0.33    0.20
   0  -5   0   -0.14    0.32
   0  -5   0    0.48    0.54
   0  -5   0    0.26    0.50
   0  -5   0   -0.38    0.37
   0  -5   0   -0.30    0.46
   0  -5   0   -0.57    0.45
   0  -5   0   -0.01    0.27
   0   5   0    0.37    0.46
   0   5   0   -0.08    0.27
   0   5   0    0.35    0.30
   0   5   0   -0.45    0.38
   0   5   0   -0.46    0.51
   0   5   0    0.02    0.33
   0   5   0    0.43    0.40
   0   5   0   -0.20    0.44
   1  -5   0   19.34    1.56
   1  -5   0   23.08    1.60
  -1  -5   0   21.58    1.76
   1  -5   0   20.14    1.48
   1  -5   0   21.91    1.51
  -1  -5   0   16.76    1.69
  -1  -5   0   19.39    1.56
   1  -5   0   19.33    1.60
  -1  -5   0   21.06    1.68
   1   5   0   20.07    1.69
   1   5   0   19.64    1.69
  -1   5   0   21.90    1.48
   1   5   0   24.14    1.69
  -1   5   0   19.43    1.35
   1   5   0   21.76    1.78
  -1   5   0   19.72    1.53
  -1   5   0   21.61    1.69
  -1   5   0   21.53    1.55
  -1   5   0   21.02    1.53
  -1   5   0   23.53    1.62
   1   5   0   20.07    1.44
   1   5   0   22.11    1.74
  -1   5   0   23.07    1.51
  -1   5   0   20.26    1.32
   1   5   0   20.28    1.87
   1   5   0   21.86    1.72
   1   5   0   18.18    1.54
  -1   5   0   20.12    1.57
  -2  -5   0    2.07    0.73
   2  -5   0    2.40    0.55
   2  -5   0    2.63    0.52
   2  -5   0    2.07    0.37
  -2  -5   0    1.31    0.76
  -2  -5   0    1.74    0.77
  -2  -5   0    3.29    0.66
   2  -5   0    2.85    0.52
  -2  -5   0    3.41    0.73
   2  -5   0    2.76    0.63
  -2  -5   0    2.79    0.57
   2  -5   0    2.88    0.54
  -2   5   0    2.44    0.53
  -2   5   0    3.64    0.58
   2   5   0    2.02    0.85
   2   5   0    2.17    0.52
   2   5   0    2.16    0.61
   2   5   0    2.09    0.70
  -2   5   0    1.69    0.46
  -2   5   0    2.26    0.41
  -2   5   0    2.22    0.37
  -2   5   0    2.48    0.59
  -2   5   0    2.59    0.39
   2   5   0    1.68    0.58
   2   5   0    1.86    0.61
   2   5   0    2.50    0.78
  -2   5   0    2.71    0.45
   2   5   0    2.49    0.73
  -2   5   0    2.65    0.32
  -3  -5   0    0.36    0.47
  -3  -5   0    0.04    0.53
   3  -5   0    0.56    0.30
   3  -5   0    0.18    0.30
   3  -5   0    0.71    0.53
  -3  -5   0    0.11    0.57
  -3  -5   0    0.38    0.37
   3  -5   0    0.28    0.46
  -3  -5   0    0.58    0.72
   3  -5   0   -0.17    0.30
   3  -5   0    0.00    0.35
   3  -5   0    0.05    0.29
  -3  -5   0   -1.26    0.62
  -3  -5   0    0.75    0.59
  -3  -5   0   -0.02    0.48
  -3  -5   0    1.07    0.69
  -3   5   0    0.15    0.33
  -3   5   0   -0.26    0.44
   3   5   0    0.71    0.64
   3   5   0    0.71    0.52
   3   5   0   -0.07    0.50
  -3   5   0   -0.08    0.30
   3   5   0    0.73    0.62
  -3   5   0    0.22    0.42
  -3   5   0   -0.67    0.42
   3   5   0    0.49    0.56
  -3   5   0    0.20    0.24
   3   5   0   -0.04    0.39
  -3   5   0    0.08    0.38
  -3   5   0    0.07    0.36
   3   5   0    0.53    0.60
   3   5   0    0.18    0.73
  -4  -5   0   37.49    2.81
   4  -5   0   35.17    2.53
  -4  -5   0   36.33    2.52
   4  -5   0   34.52    2.60
  -4  -5   0   40.30    3.01
  -4  -5   0   33.89    2.79
  -4  -5   0   40.01    2.79
   4  -5   0   35.69    2.76
  -4  -5   0   35.03    2.80
  -4  -5   0   36.28    2.75
  -4  -5   0   38.26    3.06
   4  -5   0   34.64    2.55
  -4  -5   0   32.57    3.02
   4  -5   0   35.01    2.28
   4  -5   0   38.73    2.47
  -4   5   0   36.69    2.28
  -4   5   0   37.21    2.55
  -4   5   0   37.46    2.72
  -4   5   0   34.79    2.63
   4   5   0   38.37    2.82
  -4   5   0   38.65    2.72
   4   5   0   34.57    2.70
   4   5   0   33.19    2.77
   4   5   0   33.44    2.96
  -4   5   0   34.51    2.41
   4   5   0   36.49    2.79
  -4   5   0   35.24    2.78
  -4   5   0   37.54    2.43
  -4   5   0   34.34    2.56
   4   5   0   41.34    3.13
   4   5   0   30.33    2.85
  -4   5   0   36.37    2.64
  -5  -5   0   30.84    2.59
  -5  -5   0   32.21    2.91
  -5  -5   0   34.31    2.72
   5  -5   0   30.09    2.40
  -5  -5   0   31.30    2.36
   5  -5   0   34.09    2.23
   5  -5   0   32.14    2.37
   5  -5   0   28.18    2.62
   5   5   0   32.12    2.58
  -5   5   0   34.00    2.29
  -5   5   0   31.66    2.20
  -5   5   0   27.67    2.47
  -5   5   0   32.03    2.36
   5   5   0   31.24    2.56
  -5   5   0   30.61    2.44
  -5   5   0   28.98    2.68
  -5   5   0   30.13    2.39
   5   5   0   28.51    2.78
   5   5   0   35.06    2.87
   5   5   0   30.22    2.57
   6  -5   0   14.82    1.32
   6  -5   0   14.52    1.62
  -6  -5   0   14.89    1.94
  -6  -5   0   14.91    2.21
   6  -5   0   18.41    1.97
   6  -5   0   16.83    2.03
   6  -5   0   13.68    1.60
  -6  -5   0   14.62    1.71
  -6  -5   0   16.02    1.86
   6   5   0   16.15    1.88
  -6   5   0   15.53    1.56
   6   5   0   15.62    2.03
  -6   5   0   15.17    1.85
  -6   5   0   15.53    1.33
  -6   5   0   16.32    1.71
   6   5   0   13.88    1.84
   6   5   0   13.80    2.00
  -6   5   0   16.86    2.11
   7  -5   0    5.74    1.47
   7  -5   0    8.33    1.00
   7  -5   0    8.59    0.81
  -7  -5   0    7.20    1.42
   7  -5   0    5.45    1.11
   7  -5   0    8.12    1.23
  -7  -5   0    5.66    1.24
  -7  -5   0    5.69    1.45
   7  -5   0    6.30    1.33
  -7  -5   0    7.05    1.39
   7   5   0    6.73    1.37
  -7   5   0    6.16    1.25
  -7   5   0    4.75    1.27
   7   5   0    8.39    1.69
  -7   5   0    9.53    1.25
   7   5   0    7.93    1.53
   7   5   0    6.82    1.28
  -7   5   0    9.18    1.38
  -7   5   0    9.20    1.06
  -8  -5   0    7.83    1.47
   8  -5   0    9.05    1.80
  -8  -5   0    6.47    1.65
  -8  -5   0    8.92    1.56
   8  -5   0    7.76    1.38
   8  -5   0    9.46    1.58
   8  -5   0    8.68    1.40
   8  -5   0    9.89    0.85
   8  -5   0    9.60    1.15
  -8  -5   0    8.04    1.75
   8   5   0   11.08    1.81
   8   5   0    7.26    1.76
  -8   5   0    9.71    1.74
   8   5   0    8.03    1.69
  -8   5   0    7.91    1.68
   8   5   0   10.01    1.51
  -8   5   0    6.85    1.36
   9  -5   0    1.07    0.57
  -9  -5   0    0.41    1.04
   9  -5   0    1.72    0.81
   9  -5   0    0.84    1.04
  -9  -5   0    0.81    0.80
  -9  -5   0    1.14    1.02
   9  -5   0    1.31    0.93
   9  -5   0   -0.76    1.02
   9   5   0    1.70    0.93
   9   5   0    0.73    1.14
  -9   5   0    1.19    0.92
  -9   5   0    0.52    1.17
  -9   5   0    1.15    0.85
   9   5   0   -1.35    0.55
 -10  -5   0    1.58    1.31
 -10  -5   0    3.85    1.37
 -10  -5   0    4.95    1.32
  10  -5   0    5.02    1.53
  10  -5   0    4.70    1.31
 -10   5   0    4.84    1.34
  10   5   0    5.05    1.76
  10   5   0    4.24    1.46
  10   5   0    5.27    1.29
 -10   5   0    4.82    1.48
 -10   5   0    5.38    1.32
  11  -5   0   18.68    2.55
 -11  -5   0   22.52    3.28
  11  -5   0   16.24    2.66
 -11  -5   0   18.16    2.66
 -11  -5   0   14.00    2.66
 -11   5   0   15.20    2.42
 -11   5   0   17.75    2.91
  11   5   0   14.69    2.66
 -11   5   0   18.05    2.72
  11   5   0   18.26    2.37
  11   5   0   20.80    3.04
  12  -5   0    1.55    1.29
 -12  -5   0    2.49    1.74
  12  -5   0    2.93    1.60
 -12  -5   0    4.12    1.43
 -12  -5   0    2.50    1.38
 -12   5   0    0.73    1.49
 -12   5   0    1.06    1.38
  12   5   0    2.80    1.16
  12   5   0    2.54    1.78
  12   5   0    0.15    1.11
 -13  -5   0   -1.58    1.33
  13  -5   0    0.04    1.28
 -13  -5   0    1.35    1.24
 -13  -5   0    1.53    1.43
 -13   5   0    0.16    1.18
 -13   5   0   -1.18    1.23
  13   5   0   -1.60    1.13
  13   5   0    0.04    1.54
 -14  -5   0    6.13    2.41
  14  -5   0    3.46    1.65
 -14  -5   0    2.76    1.84
 -14  -5   0    0.82    1.52
  14   5   0    2.79    1.70
 -14   5   0    1.35    1.81
  14   5   0    3.52    2.19
 -14   5   0    1.76    1.37
  15  -5   0    1.09    1.57
 -15  -5   0    0.16    1.35
 -15  -5   0    0.66    1.61
 -15   5   0    1.81    1.85
 -15   5   0    0.04    1.79
  15   5   0    2.24    1.91
  15   5   0    0.26    1.39
 -16  -5   0   -0.40    1.58
  16  -5   0    0.82    1.64
 -16   5   0   -1.49    1.76
 -16   5   0    0.27    1.52
   0  -6   0   28.78    2.40
   0  -6   0   31.46    2.43
   0  -6   0   34.34    2.45
   0  -6   0   34.62    2.21
   0  -6   0   31.97    2.42
   0  -6   0   29.89    2.38
   0   6   0   37.60    2.45
   0   6   0   33.03    2.36
   0   6   0   39.76    2.47
   0   6   0   31.13    2.13
   0   6   0   29.54    2.37
   0   6   0   34.04    2.41
   0   6   0   33.02    2.46
   0   6   0   31.72    2.18
   1  -6   0   36.64    2.52
  -1  -6   0   35.41    2.69
   1  -6   0   35.37    2.45
   1  -6   0   35.82    2.55
  -1  -6   0   32.90    2.58
   1  -6   0   35.39    2.27
   1  -6   0   36.14    2.43
  -1  -6   0   37.10    2.69
   1  -6   0   32.92    2.49
  -1  -6   0   36.90    2.47
  -1   6   0   35.08    2.25
   1   6   0   34.35    2.63
  -1   6   0   35.40    2.50
   1   6   0   34.43    2.62
   1   6   0   34.82    2.32
   1   6   0   37.33    2.85
  -1   6   0   34.81    2.43
   1   6   0   33.29    2.46
  -1   6   0   32.86    2.58
  -1   6   0   35.88    2.18
  -1   6   0   36.46    2.51
  -1   6   0   36.16    2.45
   1   6   0   37.03    2.61
   1   6   0   37.02    2.72
  -1   6   0   35.76    2.52
  -1   6   0   35.65    2.42
   1   6   0   38.81    2.58
  -1   6   0   35.47    2.48
   1   6   0   38.08    2.65
  -2  -6   0   66.46    4.19
   2  -6   0   60.15    4.07
  -2  -6   0   61.20    4.04
  -2  -6   0   59.60    4.27
  -2  -6   0   59.38    4.19
   2  -6   0   62.64    4.08
   2  -6   0   61.59    3.97
   2  -6   0   60.57    4.15
   2  -6   0   65.02    4.08
  -2  -6   0   65.75    4.51
  -2  -6   0   61.66    4.47
  -2   6   0   62.28    4.15
   2   6   0   63.68    4.54
  -2   6   0   64.14    4.04
   2   6   0   68.67    4.26
   2   6   0   63.71    4.46
  -2   6   0   63.99    3.83
   2   6   0   65.84    4.32
  -2   6   0   63.03    4.08
  -2   6   0   63.67    4.08
   2   6   0   66.88    4.57
  -2   6   0   65.06    4.09
   2   6   0   64.10    4.29
  -2   6   0   62.91    3.93
   2   6   0   65.44    4.09
   2   6   0   57.27    4.14
   2   6   0   63.26    4.32
  -2   6   0   66.34    4.15
  -2   6   0   63.91    4.06
  -3  -6   0    2.09    0.78
   3  -6   0    2.19    0.41
   3  -6   0    2.26    0.63
   3  -6   0    2.67    0.44
   3  -6   0    2.11    0.49
  -3  -6   0    2.46    0.75
  -3  -6   0    2.87    0.79
   3  -6   0    2.11    0.58
  -3  -6   0    2.19    0.69
  -3  -6   0    2.89    0.86
  -3  -6   0    2.37    0.45
  -3  -6   0    1.14    0.59
   3  -6   0    2.26    0.64
   3  -6   0    1.95    0.49
  -3  -6   0    2.01    0.71
  -3   6   0    2.15    0.39
  -3   6   0    1.83    0.59
  -3   6   0    1.69    0.72
   3   6   0    2.82    0.91
   3   6   0    3.39    0.84
  -3   6   0    1.81    0.49
  -3   6   0    1.68    0.62
   3   6   0    1.41    0.79
  -3   6   0    1.69    0.43
   3   6   0    3.46    1.03
  -3   6   0    2.54    0.43
  -3   6   0    2.09    0.65
  -3   6   0    3.59    0.61
   3   6   0    0.99    0.82
   3   6   0    2.91    0.77
   3   6   0    1.02    0.59
   3   6   0    1.96    0.74
   4  -6   0    0.97    0.42
  -4  -6   0    1.17    0.76
   4  -6   0    1.18    0.58
   4  -6   0    1.24    0.39
  -4  -6   0    1.16    0.89
  -4  -6   0    1.52    0.67
   4  -6   0    0.82    0.38
  -4  -6   0    0.48    0.72
  -4  -6   0    0.44    0.53
  -4  -6   0    0.55    0.55
   4  -6   0    1.04    0.35
  -4  -6   0    1.47    0.51
  -4  -6   0    2.12    0.81
   4  -6   0    0.62    0.52
   4  -6   0    0.39    0.44
   4   6   0    1.27    0.72
  -4   6   0    1.54    0.54
  -4   6   0    0.30    0.48
   4   6   0    0.86    0.85
  -4   6   0    0.91    0.61
  -4   6   0    1.13    0.66
  -4   6   0    0.78    0.37
  -4   6   0    0.91    0.30
  -4   6   0    0.38    0.39
   4   6   0    0.62    0.58
  -4   6   0    0.44    0.60
  -4   6   0    0.56    0.39
   4   6   0    0.78    0.70
   4   6   0    0.67    0.62
  -5  -6   0    8.06    1.37
  -5  -6   0    7.11    0.98
   5  -6   0    5.38    0.94
  -5  -6   0    5.53    1.25
   5  -6   0    7.03    0.90
  -5  -6   0    7.00    1.22
   5  -6   0    6.94    0.89
   5  -6   0    6.05    1.08
   5  -6   0    5.47    0.56
   5   6   0    4.72    1.05
  -5   6   0    6.55    0.86
  -5   6   0    7.38    1.16
  -5   6   0    7.23    1.17
  -5   6   0    7.50    0.88
   5   6   0    4.64    1.26
  -5   6   0    5.98    0.87
   5   6   0    5.70    1.20
   5   6   0    4.62    1.14
  -5   6   0    6.02    0.86
   5   6   0    4.43    1.25
  -5   6   0    6.61    1.09
  -5   6   0    3.10    1.16
  -6  -6   0   39.15    3.18
   6  -6   0   32.80    2.84
  -6  -6   0   39.25    2.89
  -6  -6   0   36.30    3.38
  -6  -6   0   36.98    3.20
   6  -6   0   41.42    3.05
   6  -6   0   41.84    2.71
   6   6   0   39.67    3.14
  -6   6   0   40.10    3.10
   6   6   0   39.16    3.17
  -6   6   0   44.28    2.74
  -6   6   0   38.33    3.21
  -6   6   0   32.01    2.87
  -6   6   0   44.81    2.81
   6   6   0   39.31    3.46
   6   6   0   34.15    3.04
   7  -6   0    2.65    0.82
  -7  -6   0    2.45    0.95
  -7  -6   0    3.49    1.00
  -7  -6   0    4.02    1.45
   7  -6   0    2.74    0.73
   7  -6   0    3.11    0.70
  -7  -6   0    3.30    1.07
   7  -6   0    2.13    1.01
  -7   6   0    2.37    0.79
   7   6   0    2.34    1.20
   7   6   0    3.84    1.35
  -7   6   0    2.29    0.95
   7   6   0    2.17    0.93
  -7   6   0    2.37    0.64
  -7   6   0    3.48    0.91
  -7   6   0    4.89    1.31
   7   6   0    2.43    0.96
   8  -6   0    2.63    0.44
   8  -6   0    3.35    0.97
   8  -6   0    1.70    0.76
   8  -6   0    2.77    0.69
  -8  -6   0    1.93    0.83
   8  -6   0    1.15    0.96
  -8  -6   0    0.99    0.77
  -8  -6   0    3.16    1.26
  -8  -6   0    3.05    1.21
  -8   6   0    2.27    1.07
  -8   6   0    1.92    1.01
  -8   6   0    2.72    0.70
   8   6   0    2.35    1.24
   8   6   0    1.45    0.79
   8   6   0    0.53    1.02
  -8   6   0    2.05    0.88
   8   6   0    1.31    0.85
   9  -6   0   17.75    1.58
  -9  -6   0   16.17    2.12
  -9  -6   0   16.14    2.38
   9  -6   0   20.78    2.32
  -9  -6   0   13.16    2.38
   9  -6   0   18.46    2.45
  -9   6   0   15.13    2.40
   9   6   0   16.92    2.67
   9   6   0   13.37    2.43
  -9   6   0   16.69    2.36
   9   6   0   14.87    2.10
  -9   6   0   22.73    2.38
 -10  -6   0    2.84    1.23
  10  -6   0    1.61    1.08
 -10  -6   0    3.44    1.38
 -10  -6   0    2.67    1.12
  10  -6   0    2.29    1.11
 -10   6   0    1.38    1.32
  10   6   0    2.11    1.41
 -10   6   0    5.01    1.36
  10   6   0    3.47    1.58
 -10   6   0    3.11    1.08
  10   6   0    5.13    1.28
 -11  -6   0    3.47    1.26
 -11  -6   0    0.70    1.51
 -11  -6   0    4.54    1.70
  11  -6   0    3.45    1.51
  11  -6   0    2.08    1.08
  11   6   0    1.63    0.96
 -11   6   0    0.95    1.34
  11   6   0    2.59    1.66
 -11   6   0    1.44    1.34
  11   6   0    0.49    1.41
 -12  -6   0    0.08    1.03
 -12  -6   0   -0.58    0.98
 -12  -6   0    0.19    1.46
  12  -6   0    0.66    1.19
  12  -6   0    0.97    1.37
 -12   6   0    1.29    1.42
  12   6   0    0.00    0.95
  12   6   0    0.54    1.42
 -12   6   0   -0.34    0.96
  12   6   0    0.24    1.53
 -13  -6   0    2.98    1.54
  13  -6   0    5.08    1.59
 -13  -6   0    0.27    1.59
 -13  -6   0    5.24    2.05
 -13   6   0    3.35    1.92
  13   6   0    3.41    1.86
 -13   6   0    4.59    1.75
  13   6   0    5.91    2.19
 -14  -6   0   20.93    3.15
 -14  -6   0   16.93    3.29
 -14  -6   0   19.01    3.53
  14  -6   0   16.08    2.85
 -14   6   0   19.98    3.28
 -14   6   0   13.12    2.89
  14   6   0   16.80    3.21
  14   6   0   17.44    3.49
 -15  -6   0   -3.51    1.33
 -15  -6   0   -1.77    1.47
  15  -6   0    1.13    1.52
 -15  -6   0    2.33    1.89
  15   6   0    0.40    1.28
 -15   6   0   -2.63    1.43
 -15   6   0    0.62    1.23
  15   6   0   -0.07    1.61
   0  -7   0   -0.23    0.59
   0  -7   0   -0.30    0.36
   0  -7   0    0.27    0.61
   0  -7   0   -0.60    0.57
   0  -7   0    0.24    0.61
   0  -7   0   -0.13    0.34
   0  -7   0    0.08    0.44
   0   7   0   -0.48    0.49
   0   7   0    0.70    0.35
   0   7   0    0.29    0.40
   0   7   0   -0.39    0.35
   0   7   0    0.22    0.31
   0   7   0    0.07    0.53
   0   7   0   -0.52    0.38
   1  -7   0    7.97    1.10
   1  -7   0    9.57    1.19
  -1  -7   0    8.46    1.20
   1  -7   0    8.30    0.82
  -1  -7   0    9.40    1.06
   1  -7   0    9.83    1.27
  -1  -7   0   10.05    1.31
   1  -7   0    7.52    0.91
  -1  -7   0    9.98    1.32
  -1  -7   0    9.53    1.21
   1  -7   0   10.76    1.21
  -1   7   0    9.07    1.09
   1   7   0    9.83    1.22
   1   7   0    7.96    1.13
   1   7   0    9.47    1.27
  -1   7   0    7.98    0.96
  -1   7   0   10.37    1.20
  -1   7   0    9.61    0.78
  -1   7   0    8.61    0.91
   1   7   0    8.08    1.01
  -1   7   0    8.61    1.13
  -1   7   0    8.85    1.22
  -1   7   0    8.59    1.08
   1   7   0    8.82    0.82
   1   7   0   10.40    1.24
   1   7   0   12.70    1.32
   1   7   0    8.14    1.16
  -1   7   0    9.09    0.97
   1   7   0    9.60    1.40
   2  -7   0    0.12    0.29
  -2  -7   0   -0.44    0.57
  -2  -7   0   -0.20    0.54
  -2  -7   0    0.24    0.67
   2  -7   0    0.41    0.32
  -2  -7   0   -0.01    0.50
   2  -7   0    0.64    0.51
   2  -7   0    0.79    0.53
   2  -7   0    0.51    0.43
   2  -7   0    0.28    0.43
  -2  -7   0   -1.30    0.59
  -2   7   0   -0.42    0.54
   2   7   0    0.04    0.40
  -2   7   0    0.62    0.29
  -2   7   0    0.33    0.42
  -2   7   0    0.11    0.44
  -2   7   0    0.33    0.41
   2   7   0   -0.24    0.42
  -2   7   0    0.09    0.37
   2   7   0    0.38    0.64
   2   7   0   -0.70    0.57
   2   7   0    0.91    0.67
  -2   7   0    0.33    0.28
  -2   7   0    0.37    0.33
   2   7   0   -0.48    0.71
   2   7   0    0.04    0.51
  -2   7   0    0.28    0.20
  -2   7   0    0.68    0.42
   2   7   0    1.25    0.76
   2   7   0    0.27    0.48
  -2   7   0    0.25    0.26
  -3  -7   0    9.17    1.52
   3  -7   0   10.23    1.21
   3  -7   0   10.96    1.10
   3  -7   0   10.70    0.92
  -3  -7   0   11.89    1.24
   3  -7   0   14.46    1.20
   3  -7   0    9.60    0.87
   3  -7   0    9.89    1.09
   3  -7   0    9.34    1.11
  -3  -7   0   10.75    0.82
  -3  -7   0   11.29    1.38
  -3  -7   0   13.51    1.69
  -3  -7   0    9.43    1.48
  -3  -7   0   13.99    1.43
  -3  -7   0   12.01    1.43
  -3   7   0    9.38    1.00
   3   7   0    9.96    1.64
   3   7   0   12.10    1.42
  -3   7   0   11.60    1.29
  -3   7   0   12.46    1.26
   3   7   0    9.47    1.35
  -3   7   0    8.94    1.00
  -3   7   0   10.34    1.36
  -3   7   0    9.79    0.89
  -3   7   0    9.95    0.86
   3   7   0   10.21    1.51
   3   7   0   10.88    1.23
  -3   7   0   12.18    1.19
  -3   7   0   10.42    0.79
  -4  -7   0    2.19    0.80
   4  -7   0    0.74    0.37
   4  -7   0    0.84    0.54
  -4  -7   0    0.79    0.78
   4  -7   0    1.74    0.56
  -4  -7   0    1.13    0.91
  -4  -7   0    1.40    0.70
   4  -7   0    1.13    0.42
  -4  -7   0    1.77    0.95
  -4  -7   0    2.39    0.96
   4  -7   0    1.36    0.62
   4  -7   0    0.94    0.41
  -4  -7   0    0.79    0.43
   4  -7   0    1.03    0.44
  -4   7   0    0.68    0.36
  -4   7   0    0.94    0.34
   4   7   0    2.09    0.85
  -4   7   0    1.42    0.81
   4   7   0    1.39    0.64
  -4   7   0    0.89    0.49
   4   7   0    1.37    0.76
  -4   7   0    0.03    0.53
   4   7   0    0.74    0.64
   4   7   0    0.75    0.64
  -4   7   0    1.37    0.37
  -4   7   0    0.99    0.46
  -4   7   0    1.65    0.58
  -4   7   0    1.18    0.65
  -5  -7   0    4.33    1.04
  -5  -7   0    2.76    0.70
   5  -7   0    3.60    0.51
   5  -7   0    3.90    0.57
   5  -7   0    3.66    0.87
   5  -7   0    5.96    0.85
  -5  -7   0    3.73    1.10
   5  -7   0    5.23    0.72
   5  -7   0    3.68    0.66
  -5  -7   0    3.42    0.98
   5  -7   0    4.30    0.85
   5   7   0    3.98    1.00
  -5   7   0    3.17    0.60
   5   7   0    5.41    1.40
   5   7   0    3.87    1.01
  -5   7   0    4.32    0.51
  -5   7   0    3.05    0.63
  -5   7   0    2.78    0.63
  -5   7   0    2.94    1.09
  -5   7   0    2.72    0.88
  -5   7   0    4.44    0.95
   5   7   0    4.12    0.98
   5   7   0    3.94    1.09
  -5   7   0    4.81    0.92
   6  -7   0    7.81    1.11
   6  -7   0   12.21    1.23
   6  -7   0   11.25    1.51
  -6  -7   0    8.23    1.55
  -6  -7   0    9.94    1.30
  -6  -7   0    9.84    1.62
   6  -7   0    9.92    0.85
  -6  -7   0    8.89    1.79
   6  -7   0    9.20    1.27
  -6   7   0    8.71    1.45
  -6   7   0   10.39    1.66
   6   7   0   11.56    1.91
   6   7   0    8.44    1.46
   6   7   0   12.18    1.76
  -6   7   0    9.33    1.11
  -6   7   0    9.03    1.11
  -6   7   0   11.63    1.29
   6   7   0   10.66    1.75
   6   7   0   11.71    1.73
  -7  -7   0    1.92    0.73
  -7  -7   0    1.80    1.01
  -7  -7   0    1.17    0.96
   7  -7   0    1.20    0.68
   7  -7   0    0.54    0.55
   7  -7   0    1.41    0.50
   7  -7   0    1.53    0.88
   7  -7   0    0.06    0.22
  -7  -7   0    0.56    0.74
   7  -7   0    0.94    0.29
  -7   7   0    1.24    0.93
  -7   7   0   -0.34    0.77
   7   7   0    0.74    0.84
  -7   7   0    2.41    0.75
   7   7   0   -0.15    0.77
   7   7   0    0.62    0.77
   7   7   0    1.02    0.85
  -7   7   0    1.46    0.64
  -7   7   0    0.28    0.45
   8  -7   0   10.46    0.87
  -8  -7   0    6.80    1.85
  -8  -7   0    8.28    1.68
   8  -7   0   12.51    1.62
  -8  -7   0   10.42    1.59
   8  -7   0   13.18    1.36
  -8  -7   0   10.23    1.79
   8  -7   0   10.46    1.75
   8  -7   0   11.58    1.56
   8   7   0   11.03    1.75
  -8   7   0   11.98    1.81
   8   7   0    9.78    1.92
   8   7   0   11.30    1.88
  -8   7   0   11.94    1.61
  -8   7   0    8.97    1.94
   8   7   0   10.23    2.07
  -8   7   0   12.57    1.37
  -8   7   0   11.84    1.49
   9  -7   0    3.38    1.28
  -9  -7   0    3.41    1.36
   9  -7   0    0.84    0.76
  -9  -7   0    0.49    1.15
  -9  -7   0    2.14    1.04
  -9  -7   0    0.53    0.73
  -9   7   0    1.51    0.62
   9   7   0    2.64    1.45
  -9   7   0    1.95    1.08
  -9   7   0    1.34    0.78
   9   7   0    2.95    1.12
  -9   7   0    0.72    1.07
   9   7   0    1.61    1.29
 -10  -7   0    2.88    1.03
  10  -7   0    2.61    1.41
 -10  -7   0   -1.30    1.03
 -10  -7   0    3.76    1.49
  10  -7   0    1.79    1.00
  10   7   0    0.94    1.43
  10   7   0    1.83    1.43
 -10   7   0    2.80    1.10
 -10   7   0    2.59    1.28
  10   7   0    3.94    1.31
 -10   7   0    3.30    1.21
  11  -7   0    8.22    1.91
 -11  -7   0    3.81    1.44
  11  -7   0    7.70    1.60
 -11  -7   0    4.25    1.78
 -11  -7   0    5.23    1.80
 -11   7   0    5.27    1.73
  11   7   0    5.07    1.98
 -11   7   0    5.25    1.90
  11   7   0    6.80    1.64
  11   7   0    6.95    2.07
 -12  -7   0    2.54    1.29
 -12  -7   0    2.63    1.80
 -12  -7   0    2.88    1.42
  12  -7   0    2.22    1.52
  12  -7   0    0.31    0.99
  12   7   0    1.28    1.63
 -12   7   0    2.00    1.25
 -12   7   0    1.38    1.57
  12   7   0    1.22    1.20
  12   7   0    1.97    1.69
 -13  -7   0    2.71    2.04
 -13  -7   0    1.02    1.66
  13  -7   0    9.35    2.26
 -13  -7   0    1.70    1.37
  13  -7   0    3.20    1.53
 -13   7   0    1.99    1.51
  13   7   0    0.82    1.13
 -13   7   0    3.87    1.81
  13   7   0    3.16    1.63
  13   7   0    5.34    2.07
 -14  -7   0    2.47    1.66
 -14  -7   0   -0.12    1.43
 -14  -7   0    1.13    1.90
  14  -7   0   -1.80    0.94
  14   7   0    2.39    1.95
 -14   7   0    3.14    1.73
 -14   7   0    0.93    1.86
  14   7   0    2.81    1.69
  15  -7   0    9.27    2.36
 -15  -7   0   14.38    3.33
 -15  -7   0    7.08    2.66
 -15   7   0    4.96    2.08
  15   7   0    7.66    2.77
  15   7   0    6.09    2.45
 -15   7   0   13.54    2.97
   0  -8   0   56.22    3.52
   0  -8   0   47.97    3.76
   0  -8   0   56.75    3.85
   0  -8   0   55.23    3.79
   0  -8   0   52.90    3.84
   0  -8   0   53.22    3.81
   0   8   0   53.15    3.51
   0   8   0   54.40    3.79
   0   8   0   56.16    3.77
   0   8   0   55.67    3.83
   0   8   0   52.05    3.74
   0   8   0   55.64    3.79
  -1  -8   0    0.45    0.47
   1  -8   0    0.64    0.64
  -1  -8   0   -0.04    0.54
   1  -8   0    0.11    0.54
  -1  -8   0   -1.23    0.57
   1  -8   0    0.07    0.53
   1  -8   0   -0.14    0.10
   1  -8   0    0.37    0.61
  -1  -8   0    0.10    0.58
  -1  -8   0    0.19    0.68
   1  -8   0    0.53    0.43
   1  -8   0   -0.08    0.31
  -1   8   0    0.27    0.50
  -1   8   0    0.06    0.50
  -1   8   0    0.48    0.29
   1   8   0    0.17    0.60
   1   8   0    0.47    0.49
   1   8   0    0.26    0.47
  -1   8   0   -0.01    0.42
   1   8   0    0.80    0.61
  -1   8   0    0.57    0.49
   1   8   0    0.54    0.33
   1   8   0    0.92    0.85
   1   8   0   -0.24    0.57
   1   8   0    0.60    0.58
  -1   8   0    0.73    0.47
  -1   8   0    0.24    0.46
  -1   8   0    0.07    0.38
  -1   8   0    0.00    0.36
   2  -8   0    9.76    1.14
   2  -8   0    7.26    0.92
  -2  -8   0    9.13    1.20
  -2  -8   0    8.16    1.37
   2  -8   0    8.59    0.90
   2  -8   0    9.11    1.12
  -2  -8   0   13.25    1.59
  -2  -8   0    8.93    1.31
   2  -8   0    8.27    1.19
   2  -8   0    9.29    0.88
  -2   8   0    9.88    1.17
  -2   8   0    8.96    0.71
  -2   8   0   10.68    1.18
  -2   8   0   10.06    1.18
  -2   8   0    8.98    0.84
  -2   8   0    8.55    0.96
   2   8   0   10.43    1.43
   2   8   0    8.72    1.32
   2   8   0    9.97    1.23
  -2   8   0    8.21    1.04
  -2   8   0    7.48    1.22
  -2   8   0    9.98    1.20
  -2   8   0    8.81    0.89
   2   8   0    8.15    1.50
   2   8   0    8.27    0.99
  -2   8   0    9.49    0.75
   2   8   0   13.41    1.51
  -3  -8   0   28.19    2.09
   3  -8   0   30.87    2.06
   3  -8   0   23.48    1.95
  -3  -8   0   26.79    2.49
  -3  -8   0   23.18    2.27
  -3  -8   0   23.48    2.68
  -3  -8   0   24.32    2.26
   3  -8   0   26.22    2.03
   3  -8   0   27.27    2.16
  -3  -8   0   28.49    2.28
   3  -8   0   26.69    1.87
  -3   8   0   27.25    2.10
   3   8   0   27.77    2.12
   3   8   0   21.23    2.42
   3   8   0   27.74    2.28
   3   8   0   22.39    2.57
   3   8   0   26.58    2.49
  -3   8   0   25.88    1.96
  -3   8   0   26.98    1.71
  -3   8   0   27.69    1.90
  -3   8   0   25.17    2.18
  -3   8   0   26.76    1.87
  -3   8   0   27.08    2.03
  -3   8   0   28.39    1.88
  -3   8   0   27.84    2.07
  -4  -8   0   49.61    4.05
  -4  -8   0   45.63    3.77
   4  -8   0   50.96    3.38
   4  -8   0   50.19    3.56
   4  -8   0   55.00    3.49
  -4  -8   0   51.60    3.23
   4  -8   0   49.93    3.47
   4  -8   0   48.97    3.36
  -4  -8   0   46.06    4.05
   4  -8   0   45.19    3.34
   4  -8   0   51.89    3.35
  -4  -8   0   46.85    3.73
  -4  -8   0   53.15    3.62
  -4   8   0   51.03    3.43
   4   8   0   47.65    3.98
   4   8   0   44.28    3.94
   4   8   0   52.41    3.77
  -4   8   0   49.75    3.74
  -4   8   0   52.81    3.39
  -4   8   0   53.69    3.45
   4   8   0   51.37    3.67
  -4   8   0   51.02    3.62
  -4   8   0   52.99    3.50
  -4   8   0   55.59    3.65
  -4   8   0   53.73    3.37
  -4   8   0   49.91    3.31
   4   8   0   47.19    3.74
  -5  -8   0   -0.57    0.88
  -5  -8   0    0.78    0.42
  -5  -8   0   -0.76    0.70
   5  -8   0   -0.02    0.35
   5  -8   0    0.72    0.37
  -5  -8   0    0.64    0.87
   5  -8   0   -0.03    0.57
   5  -8   0   -0.72    0.49
   5  -8   0   -0.32    0.31
   5  -8   0    0.49    0.31
   5  -8   0    0.35    0.42
   5   8   0   -0.09    0.55
  -5   8   0    0.49    0.60
  -5   8   0    0.15    0.53
  -5   8   0    0.49    0.37
  -5   8   0    0.55    0.53
  -5   8   0    0.15    0.28
  -5   8   0   -0.07    0.32
   5   8   0    0.36    0.59
  -5   8   0   -0.17    0.58
  -5   8   0    0.49    0.40
   5   8   0    1.66    0.79
   5   8   0    0.94    0.81
   5   8   0    0.32    0.61
   6  -8   0   21.67    1.72
   6  -8   0   21.71    1.82
  -6  -8   0   17.09    2.31
  -6  -8   0   20.93    2.49
   6  -8   0   21.29    1.72
   6  -8   0   20.16    2.21
  -6  -8   0   25.39    2.93
  -6  -8   0   18.35    1.70
   6  -8   0   19.61    1.50
   6  -8   0   21.99    1.75
   6   8   0   18.46    2.34
   6   8   0   17.14    2.28
  -6   8   0   21.03    1.75
   6   8   0   17.77    2.27
   6   8   0   23.35    2.74
  -6   8   0   18.93    2.21
  -6   8   0   20.97    1.69
   6   8   0   19.11    2.57
  -6   8   0   23.06    1.67
  -6   8   0   16.63    2.34
   7  -8   0   37.52    2.54
   7  -8   0   32.49    2.85
  -7  -8   0   39.28    3.59
   7  -8   0   34.49    2.25
   7  -8   0   37.95    2.73
   7  -8   0   32.71    2.64
  -7  -8   0   33.35    3.13
  -7  -8   0   31.22    2.61
  -7  -8   0   33.05    3.01
  -7   8   0   30.60    2.89
   7   8   0   35.89    3.86
   7   8   0   30.76    3.33
   7   8   0   31.23    2.99
  -7   8   0   34.57    2.69
  -7   8   0   34.10    2.52
   7   8   0   34.10    3.11
  -7   8   0   34.58    2.51
  -7   8   0   32.39    3.07
   8  -8   0    1.04    0.93
   8  -8   0   -0.03    0.60
   8  -8   0   -0.13    0.24
  -8  -8   0   -0.24    0.62
   8  -8   0    0.34    0.22
  -8  -8   0    1.08    1.22
  -8  -8   0    0.73    0.63
   8  -8   0    0.71    0.66
   8  -8   0    0.23    0.45
  -8  -8   0    0.83    1.00
   8   8   0    0.70    0.85
  -8   8   0    0.87    0.95
   8   8   0    0.33    0.87
   8   8   0   -0.12    0.89
  -8   8   0    1.43    1.17
  -8   8   0    0.63    0.56
  -8   8   0   -0.22    0.53
   8   8   0   -1.36    0.81
  -8   8   0    0.07    0.59
  -9  -8   0    4.30    1.75
   9  -8   0    6.47    1.58
  -9  -8   0    7.32    1.40
  -9  -8   0    7.20    1.64
  -9  -8   0    6.53    1.66
   9  -8   0    4.97    1.15
   9  -8   0    5.62    1.12
  -9   8   0    6.01    1.04
   9   8   0    7.26    1.71
  -9   8   0    7.06    1.89
  -9   8   0    6.41    1.28
   9   8   0    2.15    1.55
  -9   8   0    8.22    1.63
   9   8   0    6.47    1.53
  10  -8   0   43.93    3.70
 -10  -8   0   43.64    4.07
 -10  -8   0   46.43    3.74
  10  -8   0   45.91    4.01
  10  -8   0   46.96    3.59
 -10  -8   0   47.40    4.48
 -10   8   0   37.58    4.54
  10   8   0   43.59    3.90
  10   8   0   47.62    4.35
 -10   8   0   51.45    4.15
  10   8   0   43.51    5.01
  11  -8   0    7.04    1.52
 -11  -8   0   10.94    2.22
 -11  -8   0    4.93    1.58
 -11  -8   0    9.53    2.23
  11  -8   0    5.85    1.77
  11  -8   0    7.35    1.39
  11   8   0    9.02    1.83
 -11   8   0    6.23    1.82
  11   8   0    5.63    1.92
 -11   8   0    6.95    1.91
  11   8   0    4.76    1.94
 -12  -8   0    4.19    2.00
  12  -8   0    3.53    1.77
 -12  -8   0    7.53    1.72
 -12  -8   0    4.77    1.70
  12  -8   0    7.35    1.71
  12   8   0    7.51    2.23
 -12   8   0    2.60    1.61
  12   8   0    5.80    1.64
 -12   8   0    5.21    1.81
  12   8   0    4.99    2.02
 -13  -8   0   -0.23    1.13
 -13  -8   0   -3.12    1.34
  13  -8   0    0.32    1.34
 -13  -8   0   -0.51    1.49
  13  -8   0    0.92    1.22
  13   8   0   -0.52    0.87
  13   8   0    1.76    1.69
  13   8   0   -0.77    0.92
 -13   8   0   -0.90    1.58
 -13   8   0    1.51    1.52
 -14  -8   0    2.05    2.04
  14  -8   0    1.30    1.42
 -14  -8   0    0.81    1.32
 -14   8   0    4.29    1.82
  14   8   0    0.86    1.55
 -14   8   0    0.29    1.22
  14   8   0    1.85    1.52
  15  -8   0    1.77    1.35
 -15  -8   0    0.69    1.83
 -15  -8   0   -0.65    1.26
 -15   8   0   -0.02    1.47
  15   8   0   -2.34    1.67
 -15   8   0   -2.12    1.56
  15   8   0   -0.53    1.85
   0  -9   0   -0.24    0.44
   0  -9   0    0.27    0.41
   0  -9   0    0.05    0.54
   0  -9   0   -0.61    0.63
   0  -9   0   -0.48    0.64
   0   9   0    0.20    0.45
   0   9   0    0.13    0.41
   0   9   0   -0.36    0.50
   0   9   0    0.46    0.63
   1  -9   0  174.20   10.72
  -1  -9   0  177.83   10.48
  -1  -9   0  168.26   11.16
   1  -9   0  163.06   10.92
   1  -9   0  175.99   10.82
  -1  -9   0  168.67   10.82
  -1  -9   0  170.65   11.14
   1  -9   0  170.99   10.28
  -1   9   0  181.37   10.96
   1   9   0  165.80   10.76
  -1   9   0  162.00   10.54
  -1   9   0  178.70   10.69
  -1   9   0  164.56   10.73
  -1   9   0  176.40   10.67
   1   9   0  169.94   10.34
  -1   9   0  165.03   10.44
  -1   9   0  166.89   10.27
  -1   9   0  166.69   10.88
   1   9   0  169.91   11.14
  -1   9   0  178.64   10.79
   1   9   0  184.74   10.65
   1   9   0  163.99   10.47
   1   9   0  167.51   11.08
  -2  -9   0   32.53    2.62
   2  -9   0   29.99    2.41
  -2  -9   0   32.41    2.70
   2  -9   0   30.46    2.20
  -2  -9   0   28.56    2.40
   2  -9   0   35.48    2.50
   2  -9   0   30.29    2.24
  -2  -9   0   30.95    2.72
   2  -9   0   31.64    2.24
   2  -9   0   31.63    2.48
  -2   9   0   29.83    2.34
  -2   9   0   33.85    2.04
  -2   9   0   26.20    2.33
  -2   9   0   27.61    2.51
  -2   9   0   28.65    2.19
   2   9   0   31.34    2.24
  -2   9   0   30.44    2.37
  -2   9   0   31.57    2.23
  -2   9   0   35.86    2.48
  -2   9   0   34.16    2.38
  -2   9   0   31.72    2.21
   2   9   0   32.91    2.65
   2   9   0   29.91    2.42
   2   9   0   30.87    2.57
   2   9   0   29.46    3.09
  -2   9   0   32.51    2.00
   3  -9   0   30.08    2.30
  -3  -9   0   32.13    2.74
   3  -9   0   33.91    2.54
  -3  -9   0   32.29    2.92
   3  -9   0   30.88    2.41
  -3  -9   0   31.79    2.60
  -3  -9   0   35.61    2.93
   3  -9   0   36.01    2.44
   3  -9   0   32.48    2.24
  -3   9   0   33.47    2.43
   3   9   0   29.00    2.72
  -3   9   0   33.36    2.22
   3   9   0   31.99    2.62
  -3   9   0   33.22    2.41
  -3   9   0   36.99    2.51
  -3   9   0   31.24    2.36
   3   9   0   33.03    2.44
   3   9   0   26.36    2.72
  -3   9   0   35.90    2.26
  -3   9   0   30.61    2.03
  -3   9   0   29.14    2.58
  -3   9   0   33.49    2.24
  -3   9   0   28.31    2.45
   3   9   0   31.09    2.99
   4  -9   0   23.57    1.92
   4  -9   0   25.58    1.80
  -4  -9   0   18.75    2.61
  -4  -9   0   24.81    2.13
  -4  -9   0   25.76    2.39
  -4  -9   0   26.33    1.69
   4  -9   0   23.75    1.98
   4  -9   0   23.40    2.12
  -4  -9   0   21.71    2.46
   4  -9   0   25.45    1.81
   4  -9   0   26.86    1.95
   4   9   0   27.86    2.94
  -4   9   0   24.58    1.90
   4   9   0   24.88    2.23
   4   9   0   23.53    2.81
   4   9   0   24.23    2.15
  -4   9   0   26.21    1.65
  -4   9   0   24.96    2.17
   4   9   0   21.92    2.57
  -4   9   0   26.77    1.80
  -4   9   0   25.98    1.99
  -4   9   0   24.91    1.80
  -4   9   0   25.32    1.89
  -4   9   0   25.28    2.13
  -4   9   0   26.14    2.29
   5  -9   0   10.04    0.93
   5  -9   0    7.85    0.97
  -5  -9   0    9.66    0.99
   5  -9   0    8.70    1.27
  -5  -9   0    8.04    1.58
   5  -9   0    8.72    1.31
   5  -9   0    9.95    0.92
   5  -9   0   10.44    1.25
  -5  -9   0    8.53    1.73
  -5  -9   0    6.00    1.41
  -5   9   0    9.91    1.21
   5   9   0    9.84    1.49
   5   9   0    8.55    1.72
   5   9   0   10.02    1.89
  -5   9   0   10.96    1.52
  -5   9   0   11.31    1.31
   5   9   0    7.08    1.43
  -5   9   0    9.22    0.89
  -5   9   0    9.15    0.83
  -5   9   0    8.72    1.34
   5   9   0    7.63    1.35
  -5   9   0    8.47    1.49
  -5   9   0   10.24    0.95
  -5   9   0    8.72    0.95
  -6  -9   0   34.26    3.21
  -6  -9   0   35.29    4.04
   6  -9   0   37.15    2.82
   6  -9   0   39.81    2.68
  -6  -9   0   39.39    3.47
  -6  -9   0   38.26    2.79
   6  -9   0   39.76    2.85
   6  -9   0   40.27    2.87
   6  -9   0   41.59    3.00
   6  -9   0   40.94    3.14
   6   9   0   41.83    3.67
   6   9   0   36.63    3.35
   6   9   0   41.53    3.35
   6   9   0   36.01    3.49
  -6   9   0   41.31    2.60
   6   9   0   41.27    3.33
  -6   9   0   42.74    2.90
  -6   9   0   36.11    3.14
  -6   9   0   37.13    3.44
  -6   9   0   40.21    2.84
  -6   9   0   41.46    2.71
   7  -9   0    3.16    0.70
   7  -9   0    2.72    0.48
  -7  -9   0    3.49    1.27
  -7  -9   0    0.36    1.03
  -7  -9   0    0.98    0.83
  -7  -9   0    2.53    0.76
   7  -9   0    2.95    0.71
   7  -9   0    3.91    0.78
   7  -9   0    1.68    0.91
   7  -9   0    2.84    0.80
  -7   9   0    2.17    0.69
  -7   9   0    2.85    0.99
  -7   9   0    3.14    0.72
   7   9   0    0.63    0.84
  -7   9   0    3.89    0.72
  -7   9   0    2.56    1.09
   7   9   0    1.40    1.03
   7   9   0    2.21    1.05
   7   9   0    2.48    1.20
  -8  -9   0   16.36    1.86
   8  -9   0   17.50    1.53
  -8  -9   0   15.26    2.29
   8  -9   0   14.27    1.73
  -8  -9   0   12.63    2.26
   8  -9   0   14.68    1.70
   8  -9   0   13.08    1.61
  -8  -9   0   13.62    2.47
   8  -9   0   17.12    2.20
   8  -9   0   14.84    1.10
   8   9   0   14.05    2.15
   8   9   0   15.43    2.36
   8   9   0   14.45    2.52
  -8   9   0   13.96    1.70
  -8   9   0   16.80    2.53
  -8   9   0   18.97    2.32
  -8   9   0   15.42    1.62
   8   9   0   12.49    2.13
  -8   9   0   18.40    1.71
   9  -9   0    4.13    1.01
  -9  -9   0    4.05    1.54
   9  -9   0    3.54    0.98
  -9  -9   0    3.52    1.42
   9  -9   0    2.53    1.17
  -9  -9   0    4.02    1.10
  -9  -9   0   -0.02    1.19
   9   9   0    3.85    1.35
  -9   9   0    4.16    0.95
   9   9   0    3.98    1.65
  -9   9   0    4.71    1.64
   9   9   0    3.31    1.37
  -9   9   0    1.91    0.85
   9   9   0    4.12    1.32
  -9   9   0    4.47    0.91
  -9   9   0    2.44    1.22
 -10  -9   0   -0.29    0.79
  10  -9   0    1.61    0.78
  10  -9   0   -0.18    1.07
 -10  -9   0   -1.09    0.65
  10  -9   0   -0.26    0.71
 -10  -9   0   -0.07    0.95
  10   9   0    1.00    1.28
  10   9   0    1.92    1.46
 -10   9   0    0.09    1.33
 -10   9   0   -0.63    0.53
 -10   9   0    0.81    1.12
  10   9   0    0.12    1.00
 -11  -9   0    0.24    0.84
  11  -9   0    0.30    0.93
 -11  -9   0    0.36    1.10
 -11  -9   0   -0.20    0.96
  11  -9   0   -0.03    1.15
  11   9   0    0.98    1.46
 -11   9   0   -0.72    0.71
  11   9   0   -0.31    1.06
 -11   9   0    1.14    1.54
  11   9   0   -1.38    1.19
  12  -9   0    6.15    1.66
 -12  -9   0    6.00    2.10
  12  -9   0   10.07    2.25
 -12  -9   0    5.29    1.79
 -12  -9   0    9.87    1.96
  12   9   0    7.08    2.20
 -12   9   0   11.00    2.34
  12   9   0    9.24    1.96
 -12   9   0    3.40    2.01
  12   9   0    8.01    2.43
  13  -9   0    7.33    1.70
 -13  -9   0    9.18    2.75
  13  -9   0    3.43    1.81
 -13  -9   0    2.47    1.85
 -13   9   0    2.69    1.72
  13   9   0    6.97    2.37
  13   9   0    5.46    1.68
  13   9   0    4.49    1.82
 -13   9   0    4.14    1.89
 -14  -9   0    0.64    1.96
 -14  -9   0    0.82    1.32
  14  -9   0   -0.22    1.09
 -14   9   0    0.26    1.53
 -14   9   0    1.33    1.88
  14   9   0    2.63    2.05
  14   9   0   -0.34    1.28
 -15  -9   0    0.67    1.94
 -15  -9   0    0.76    1.97
  15  -9   0    1.27    1.36
 -15   9   0    4.41    2.01
  15   9   0    0.54    2.08
 -15   9   0   -0.64    1.89
   0 -10   0   21.62    2.26
   0 -10   0   16.49    2.06
   0 -10   0   20.87    1.67
   0 -10   0   22.92    1.90
   0 -10   0   21.15    1.93
   0  10   0   20.75    1.67
   0  10   0   19.57    2.13
   0  10   0   21.84    1.84
   1 -10   0    0.23    0.64
  -1 -10   0    0.15    0.48
   1 -10   0    0.85    0.71
  -1 -10   0    0.59    0.70
  -1 -10   0    0.59    0.59
  -1 -10   0    1.15    0.73
   1 -10   0    1.27    0.45
   1 -10   0    1.27    0.57
  -1  10   0    0.51    0.65
   1  10   0    0.48    0.90
   1  10   0    0.92    0.63
  -1  10   0    0.62    0.45
  -1  10   0    1.32    0.77
  -1  10   0    1.15    0.37
  -1  10   0    1.00    0.54
   1  10   0    0.63    0.36
   1  10   0    1.12    0.69
  -1  10   0    1.15    0.64
   1  10   0    0.20    0.46
  -1  10   0    0.56    0.47
  -2 -10   0   28.76    2.54
   2 -10   0   23.75    1.94
   2 -10   0   22.47    2.16
   2 -10   0   26.74    2.03
  -2 -10   0   23.33    2.63
  -2 -10   0   31.59    2.56
  -2 -10   0   29.11    2.24
   2 -10   0   29.06    2.03
   2 -10   0   24.01    2.26
   2  10   0   24.56    1.97
  -2  10   0   27.25    2.00
  -2  10   0   28.66    1.98
  -2  10   0   28.34    2.19
  -2  10   0   27.37    2.38
   2  10   0   26.39    2.96
  -2  10   0   23.56    2.16
  -2  10   0   29.07    2.02
   2  10   0   28.07    2.41
  -2  10   0   26.84    2.12
  -2  10   0   26.10    1.79
  -2  10   0   27.76    2.17
   2  10   0   26.77    2.36
   2  10   0   27.31    2.24
  -3 -10   0    1.85    0.96
   3 -10   0    2.44    0.65
   3 -10   0    2.36    0.72
  -3 -10   0    5.80    1.26
   3 -10   0    2.54    0.48
   3 -10   0    3.02    0.87
  -3 -10   0    3.62    1.00
  -3 -10   0    2.72    0.95
  -3  10   0    3.68    0.80
  -3  10   0    3.51    0.53
   3  10   0    2.45    0.84
   3  10   0    2.98    0.98
  -3  10   0    3.89    0.98
  -3  10   0    3.19    0.38
   3  10   0    2.74    0.88
  -3  10   0    2.59    0.48
  -3  10   0    4.11    0.93
  -3  10   0    2.55    0.68
   3  10   0    3.89    1.28
  -3  10   0    3.67    0.53
   3  10   0    3.98    0.81
  -3  10   0    3.32    0.70
  -3  10   0    3.30    0.83
  -4 -10   0   18.23    2.17
   4 -10   0   13.47    1.49
   4 -10   0   14.55    1.17
   4 -10   0   16.63    1.61
   4 -10   0   14.66    1.70
   4 -10   0   14.66    1.18
  -4 -10   0   14.41    2.20
  -4 -10   0   16.56    2.01
  -4  10   0   15.62    1.18
  -4  10   0   15.27    1.65
  -4  10   0   16.92    1.34
   4  10   0   15.06    1.73
  -4  10   0   14.93    1.86
   4  10   0   15.44    1.93
  -4  10   0   16.36    1.19
  -4  10   0   17.64    1.89
  -4  10   0   15.93    1.71
   4  10   0   15.04    2.05
   4  10   0   11.29    1.97
  -4  10   0   15.87    1.37
  -4  10   0   14.33    1.03
   4  10   0    8.97    1.82
  -5 -10   0    8.61    1.63
  -5 -10   0    8.01    1.70
   5 -10   0    9.16    1.07
   5 -10   0    7.58    1.24
   5 -10   0    9.66    0.84
  -5 -10   0    8.17    1.68
   5 -10   0    8.00    0.86
   5 -10   0    7.11    1.20
  -5 -10   0    8.21    0.86
   5  10   0    7.43    1.33
  -5  10   0    7.40    1.09
  -5  10   0    8.66    1.13
   5  10   0    7.25    1.66
  -5  10   0    8.12    0.86
  -5  10   0    5.59    1.34
  -5  10   0    8.03    0.89
  -5  10   0    7.84    0.70
  -5  10   0    8.17    0.96
  -5  10   0    7.74    0.73
   5  10   0    5.69    1.70
   5  10   0    9.13    1.57
  -5  10   0    9.31    1.43
   5  10   0    6.73    1.54
   6 -10   0   23.33    1.80
   6 -10   0   24.22    1.84
  -6 -10   0   21.70    2.74
   6 -10   0   21.76    2.08
  -6 -10   0   19.94    2.63
  -6 -10   0   18.45    2.90
   6 -10   0   24.51    2.18
  -6 -10   0   22.78    1.83
   6 -10   0   30.46    2.13
   6 -10   0   22.21    1.82
  -6  10   0   25.60    1.88
  -6  10   0   22.91    2.52
  -6  10   0   22.91    1.97
  -6  10   0   23.44    2.83
  -6  10   0   26.90    1.76
   6  10   0   23.06    2.72
   6  10   0   22.68    2.99
   6  10   0   21.49    2.64
   6  10   0   24.04    2.62
   6  10   0   17.53    2.76
  -6  10   0   26.64    1.76
   7 -10   0   23.20    1.84
   7 -10   0   20.82    2.28
  -7 -10   0   21.22    2.68
  -7 -10   0   19.22    1.73
   7 -10   0   18.09    1.67
   7 -10   0   20.09    1.51
   7 -10   0   17.09    1.99
  -7 -10   0   25.52    3.19
   7 -10   0   18.26    1.66
  -7 -10   0   17.58    2.44
  -7  10   0   21.40    1.80
   7  10   0   17.77    2.79
   7  10   0   17.09    2.34
   7  10   0   22.12    2.73
  -7  10   0   19.25    1.71
   7  10   0   18.87    2.49
  -7  10   0   22.08    1.65
  -7  10   0   16.35    2.39
  -7  10   0   19.67    2.40
   7  10   0   19.24    2.83
   8 -10   0   17.75    1.79
  -8 -10   0   23.72    2.91
  -8 -10   0   21.37    2.13
   8 -10   0   20.16    1.47
   8 -10   0   20.45    2.17
   8 -10   0   25.12    2.67
  -8 -10   0   19.39    3.11
  -8 -10   0   18.59    2.60
  -8  10   0   21.81    2.58
  -8  10   0   19.53    1.87
  -8  10   0   17.22    2.69
  -8  10   0   24.01    1.92
   8  10   0   19.23    2.64
   8  10   0   21.07    3.04
   8  10   0   18.81    2.65
   8  10   0   16.24    2.45
  -8  10   0   22.74    1.81
   9 -10   0    4.83    1.42
   9 -10   0    2.28    0.83
  -9 -10   0    3.41    1.38
  -9 -10   0    3.26    1.65
  -9 -10   0    2.60    1.24
  -9 -10   0    1.99    0.92
   9 -10   0    2.01    0.87
  -9  10   0    3.88    1.60
   9  10   0    2.67    1.41
  -9  10   0    1.06    1.09
   9  10   0    2.52    1.13
   9  10   0    4.28    1.48
   9  10   0    1.80    1.26
  -9  10   0    4.08    0.88
 -10 -10   0    3.75    1.83
  10 -10   0    2.95    1.37
 -10 -10   0    5.74    1.72
 -10 -10   0    3.86    1.13
 -10 -10   0    4.53    1.72
  10 -10   0    6.54    1.23
  10 -10   0    3.23    0.97
  10  10   0    5.57    1.77
 -10  10   0    4.17    1.43
  10  10   0    3.16    1.77
 -10  10   0    4.12    0.96
  10  10   0    3.14    1.41
 -10  10   0    4.81    1.79
  11 -10   0    3.68    1.47
 -11 -10   0    2.03    0.99
 -11 -10   0    1.26    1.16
  11 -10   0    3.12    1.12
 -11 -10   0    2.72    1.55
  11  10   0    2.51    1.79
 -11  10   0    0.32    1.56
 -11  10   0    0.87    1.30
  11  10   0    2.54    1.43
  11  10   0    1.88    1.61
 -12 -10   0    1.75    1.32
  12 -10   0    1.23    1.01
  12 -10   0    5.80    1.85
 -12 -10   0   -1.01    0.95
 -12  10   0    4.11    2.00
  12  10   0    1.83    1.27
  12  10   0   -1.67    1.47
  12  10   0   -0.34    1.33
 -12  10   0   -1.31    1.14
 -13 -10   0    1.25    1.66
  13 -10   0    2.56    1.20
  13 -10   0    0.44    1.57
 -13 -10   0    1.58    1.46
  13  10   0    2.16    1.63
 -13  10   0    1.63    1.83
  13  10   0    1.41    1.87
 -13  10   0   -0.11    1.36
  13  10   0    3.80    1.89
 -14 -10   0    2.41    1.96
  14 -10   0    3.47    1.38
 -14 -10   0    3.45    2.24
 -14  10   0    0.69    1.48
  14  10   0    3.73    1.72
 -14  10   0    3.58    1.92
  14  10   0    4.80    2.40
 -15 -10   0    0.56    2.17
  15  10   0   -0.56    1.81
 -15  10   0    0.70    1.57
   0 -11   0   -0.40    0.64
   0 -11   0    0.48    0.47
   0 -11   0    0.61    0.56
   0 -11   0   -0.44    0.44
   0  11   0   -0.83    0.60
   0  11   0    0.02    0.44
   0  11   0    0.37    0.46
   1 -11   0   21.29    2.24
  -1 -11   0   23.82    1.88
   1 -11   0   23.05    1.62
  -1 -11   0   21.38    2.00
   1 -11   0   21.50    2.27
  -1 -11   0   19.47    2.33
   1 -11   0   18.52    1.78
  -1 -11   0   21.17    2.27
  -1  11   0   21.15    1.75
   1  11   0   20.68    1.54
  -1  11   0   20.41    2.31
   1  11   0   20.25    1.79
  -1  11   0   18.32    2.06
  -1  11   0   22.12    1.62
   1  11   0   20.59    1.99
   1  11   0   20.43    2.25
   1  11   0   18.14    2.44
  -1  11   0   20.83    2.17
  -1  11   0   20.71    1.72
  -2 -11   0   15.28    1.70
   2 -11   0   17.13    1.42
  -2 -11   0   14.70    2.00
   2 -11   0   16.24    1.23
  -2 -11   0   19.53    2.13
   2 -11   0   16.02    1.91
   2 -11   0   14.66    1.76
  -2 -11   0   16.45    2.04
   2 -11   0   15.49    1.35
   2 -11   0   16.22    1.39
  -2  11   0   12.10    1.79
  -2  11   0   16.40    1.20
  -2  11   0   15.79    1.38
   2  11   0   15.37    1.36
   2  11   0   14.53    1.91
  -2  11   0   15.64    1.35
  -2  11   0   15.57    1.69
  -2  11   0   15.30    1.71
   2  11   0   17.11    2.10
   2  11   0   15.59    2.27
  -2  11   0   15.36    1.76
   2  11   0   13.87    1.69
  -2  11   0   16.19    1.32
  -3 -11   0    6.09    1.42
  -3 -11   0    7.74    1.54
   3 -11   0    7.02    1.15
   3 -11   0    8.57    0.90
  -3 -11   0    6.96    1.50
   3 -11   0    9.14    1.06
   3 -11   0    7.83    1.33
   3  11   0    7.96    1.33
  -3  11   0    9.10    0.77
   3  11   0    7.96    1.10
  -3  11   0    8.76    0.83
   3  11   0    8.99    1.58
  -3  11   0    9.76    1.38
  -3  11   0    8.71    1.12
  -3  11   0    7.40    0.85
   3  11   0    7.53    1.58
  -3  11   0    7.72    0.65
  -3  11   0    8.58    1.14
  -3  11   0    8.57    1.23
   3  11   0    9.17    1.54
  -3  11   0    7.40    1.28
   4 -11   0   10.72    0.94
   4 -11   0    9.48    1.28
   4 -11   0   11.50    1.35
   4 -11   0   12.44    0.95
   4 -11   0   10.91    1.47
  -4 -11   0   10.63    1.76
  -4 -11   0    9.58    1.73
  -4 -11   0    8.40    1.60
   4  11   0    8.48    1.34
   4  11   0   10.07    1.98
  -4  11   0   12.55    1.48
  -4  11   0    9.94    1.53
   4  11   0   10.54    1.64
  -4  11   0   12.86    1.37
   4  11   0    9.73    1.68
  -4  11   0   10.17    0.91
  -4  11   0   10.95    0.75
  -4  11   0   14.21    1.55
  -4  11   0    9.49    0.88
  -4  11   0    9.80    1.58
  -4  11   0   11.52    1.15
   4  11   0    8.78    1.69
  -5 -11   0   -0.20    0.91
   5 -11   0   -0.50    0.36
   5 -11   0    0.21    0.53
   5 -11   0   -0.11    0.27
   5 -11   0    0.24    0.59
   5 -11   0   -0.09    0.25
  -5 -11   0    0.21    1.02
  -5 -11   0   -0.14    0.97
  -5  11   0   -0.09    0.18
  -5  11   0   -0.33    0.30
  -5  11   0    0.00    0.37
  -5  11   0    0.38    0.24
   5  11   0   -0.46    0.66
   5  11   0    0.36    0.80
  -5  11   0   -0.24    0.46
  -5  11   0    0.23    0.70
  -5  11   0   -0.45    0.17
   5  11   0    0.01    0.86
  -5  11   0   -0.38    0.62
   5  11   0   -0.76    0.76
  -5  11   0    0.02    0.24
   5  11   0   -0.42    0.68
   6 -11   0    5.07    0.68
  -6 -11   0    5.24    0.72
   6 -11   0    4.16    0.99
   6 -11   0    4.52    0.78
  -6 -11   0    3.90    1.32
   6 -11   0    4.87    1.12
  -6 -11   0    2.35    1.21
  -6 -11   0    4.14    1.22
   6 -11   0    5.00    0.67
   6  11   0    5.78    1.70
  -6  11   0    5.71    0.99
  -6  11   0    4.38    0.69
  -6  11   0    2.73    1.17
   6  11   0    5.11    1.22
  -6  11   0    4.56    0.57
   6  11   0    4.69    1.37
   6  11   0    4.25    1.28
   6  11   0    4.16    1.33
  -6  11   0    5.34    1.24
  -6  11   0    4.60    0.60
  -6  11   0    3.18    0.66
  -7 -11   0    5.37    1.52
   7 -11   0    7.42    0.91
   7 -11   0    5.09    0.82
  -7 -11   0    5.28    0.91
   7 -11   0    6.55    1.20
  -7 -11   0    7.53    1.79
   7 -11   0    4.47    1.17
  -7 -11   0    5.90    1.87
   7 -11   0    7.22    0.88
   7  11   0    5.14    1.65
  -7  11   0    4.48    1.28
   7  11   0    6.26    1.46
   7  11   0    7.20    1.96
  -7  11   0    7.38    0.77
  -7  11   0    5.22    1.58
   7  11   0    5.33    1.47
  -7  11   0    6.26    0.80
  -7  11   0    9.38    1.03
  -7  11   0    9.37    1.24
   7  11   0    3.01    1.36
  -8 -11   0    4.50    1.73
   8 -11   0    3.64    0.98
   8 -11   0    2.39    1.04
  -8 -11   0    5.29    1.64
   8 -11   0    4.43    0.83
  -8 -11   0    2.86    0.85
  -8 -11   0    4.39    1.46
  -8  11   0    4.57    0.93
  -8  11   0    3.65    1.47
   8  11   0    3.85    1.51
   8  11   0    0.88    1.18
   8  11   0    1.40    1.21
   8  11   0    2.95    1.31
  -8  11   0    4.71    1.25
  -9 -11   0   -0.37    0.59
  -9 -11   0   -0.13    1.16
   9 -11   0   -0.60    0.50
   9 -11   0    1.01    0.76
   9 -11   0    1.24    1.07
  -9 -11   0    1.21    1.03
  -9 -11   0    0.88    1.14
  -9  11   0   -0.19    0.98
  -9  11   0   -0.18    0.52
   9  11   0   -0.04    0.81
   9  11   0    0.45    1.01
   9  11   0   -0.08    0.90
  -9  11   0    2.33    1.49
   9  11   0    0.87    1.13
 -10 -11   0    0.83    1.25
  10 -11   0   -0.41    0.97
 -10 -11   0   -0.51    1.15
 -10 -11   0    0.87    1.41
  10 -11   0   -0.17    0.64
  10  11   0    1.02    1.59
 -10  11   0    1.48    1.20
  10  11   0   -0.11    1.19
  10  11   0    1.35    1.24
 -10  11   0    0.63    1.31
 -11 -11   0    0.30    1.23
  11 -11   0    0.81    0.88
 -11 -11   0    1.04    1.51
  11 -11   0    3.14    1.49
 -11  11   0    2.72    1.48
  11  11   0    1.46    1.70
 -11  11   0    2.14    1.45
  11  11   0    1.25    1.57
  11  11   0    1.27    1.42
  12 -11   0    7.68    2.06
  12 -11   0   11.47    1.72
 -12 -11   0    4.07    1.76
 -12 -11   0    6.16    2.09
 -12  11   0    6.64    2.29
  12  11   0    5.13    2.23
 -12  11   0    8.81    2.24
  12  11   0   10.02    2.43
  12  11   0   16.32    2.53
  13 -11   0    0.19    1.40
 -13 -11   0   -0.11    1.28
  13 -11   0   -1.35    0.88
 -13 -11   0    1.83    1.84
 -13  11   0    0.99    1.76
 -13  11   0   -0.21    1.31
  13  11   0   -1.30    1.55
  13  11   0    3.17    1.46
  13  11   0    2.24    1.72
 -14 -11   0    1.80    2.05
 -14 -11   0    1.40    1.78
 -14  11   0   -0.09    1.96
  14  11   0   -0.03    1.71
 -14  11   0    2.67    1.83
  14  11   0    0.12    1.90
   0 -12   0    4.41    0.80
   0 -12   0    6.62    1.11
   0 -12   0    3.37    1.02
   0 -12   0    5.00    1.18
   0  12   0    3.56    1.25
   0  12   0    5.24    1.01
   0  12   0    5.30    0.86
   0  12   0    5.38    1.21
  -1 -12   0   -0.65    0.61
   1 -12   0    0.01    0.18
   1 -12   0    0.76    0.44
  -1 -12   0   -0.61    0.50
   1 -12   0   -1.08    0.54
   1 -12   0    0.50    0.79
  -1 -12   0    0.89    0.62
  -1 -12   0    0.39    0.82
   1 -12   0   -0.19    0.51
   1  12   0    0.61    0.71
   1  12   0    0.90    0.61
  -1  12   0    0.61    0.49
   1  12   0    0.78    0.39
  -1  12   0    0.63    0.67
   1  12   0    0.68    0.60
   1  12   0    0.10    0.74
  -1  12   0    1.21    0.45
  -1  12   0    1.00    0.81
  -1  12   0    1.31    0.78
  -1  12   0   -0.09    0.42
   2 -12   0    0.40    0.49
  -2 -12   0   -0.45    0.72
  -2 -12   0    0.47    0.65
   2 -12   0   -0.52    0.36
   2 -12   0    0.13    0.63
   2 -12   0   -0.12    0.37
   2 -12   0    0.04    0.66
  -2 -12   0   -0.79    0.76
   2 -12   0    0.10    0.30
  -2  12   0    0.66    0.44
  -2  12   0   -0.36    0.61
   2  12   0   -0.10    0.64
  -2  12   0    0.20    0.66
  -2  12   0   -0.36    0.23
  -2  12   0    0.07    0.34
   2  12   0    0.25    0.58
  -2  12   0    0.27    0.59
   2  12   0    0.15    0.42
   2  12   0    0.51    0.72
   2  12   0   -0.16    0.80
  -2  12   0   -0.35    0.48
   3 -12   0    2.31    0.84
   3 -12   0    2.44    0.92
  -3 -12   0    2.23    1.15
  -3 -12   0    3.43    1.09
  -3 -12   0    4.80    1.21
   3 -12   0    2.91    0.57
   3 -12   0    2.68    0.68
  -3  12   0    2.73    0.54
   3  12   0    3.83    1.43
  -3  12   0    1.90    0.75
   3  12   0    1.72    0.99
  -3  12   0    2.50    0.74
   3  12   0    3.88    0.78
  -3  12   0    4.73    0.81
  -3  12   0    2.17    0.96
  -3  12   0    2.90    0.86
   3  12   0    3.50    1.02
  -3  12   0    2.18    0.42
   3  12   0    4.44    1.13
  -3  12   0    3.46    0.42
   4 -12   0    0.20    0.61
   4 -12   0    0.16    0.42
  -4 -12   0   -0.75    0.81
   4 -12   0    0.06    0.28
   4 -12   0    0.35    0.50
  -4 -12   0   -0.92    0.75
   4 -12   0    0.46    0.30
  -4 -12   0    0.15    0.69
  -4  12   0   -0.03    0.12
  -4  12   0    0.21    0.45
   4  12   0    0.20    1.11
  -4  12   0    0.44    0.25
  -4  12   0   -0.53    0.40
  -4  12   0   -0.67    0.58
  -4  12   0    0.13    0.24
  -4  12   0   -0.10    0.56
   4  12   0    0.08    0.72
  -4  12   0   -0.21    0.48
  -4  12   0    0.14    0.31
   4  12   0    0.59    0.87
   4  12   0   -0.43    0.78
   4  12   0   -0.26    0.61
   5 -12   0    0.50    0.27
   5 -12   0   -0.23    0.49
  -5 -12   0   -0.20    0.89
  -5 -12   0    1.08    1.11
   5 -12   0    1.37    0.68
   5 -12   0    0.33    0.57
   5 -12   0    0.24    0.25
  -5 -12   0    1.29    1.09
  -5  12   0   -0.08    0.42
  -5  12   0    0.09    0.62
   5  12   0    0.64    0.66
  -5  12   0    0.38    0.26
   5  12   0    0.41    0.95
   5  12   0    1.36    1.19
   5  12   0    0.70    0.97
  -5  12   0    1.62    0.54
  -5  12   0    0.52    0.64
  -5  12   0   -0.10    0.53
  -5  12   0    0.97    0.80
  -5  12   0    0.31    0.12
   5  12   0    1.67    0.84
  -6 -12   0    8.05    1.72
  -6 -12   0    7.25    1.86
   6 -12   0    8.42    1.35
   6 -12   0    9.43    1.39
   6 -12   0    7.28    0.81
  -6 -12   0    7.11    1.65
   6 -12   0    8.98    0.78
   6 -12   0    7.88    1.08
  -6  12   0    8.94    1.04
  -6  12   0    8.55    1.28
   6  12   0    5.37    1.70
  -6  12   0    8.51    0.68
   6  12   0    9.33    1.69
  -6  12   0    8.46    0.80
  -6  12   0    7.62    1.44
  -6  12   0    8.13    0.67
  -6  12   0    5.96    1.49
   6  12   0    7.28    1.65
   6  12   0    9.14    1.98
   6  12   0    7.13    1.49
   7 -12   0    5.65    1.14
   7 -12   0    3.94    0.73
  -7 -12   0    3.11    1.16
  -7 -12   0    4.31    1.49
  -7 -12   0    4.05    0.72
   7 -12   0    3.58    0.62
  -7 -12   0    4.27    1.45
   7 -12   0    3.65    0.62
   7 -12   0    5.75    1.18
  -7  12   0    4.10    0.91
  -7  12   0    4.16    0.59
   7  12   0    3.37    1.33
  -7  12   0    3.50    0.62
   7  12   0    2.22    1.30
  -7  12   0    3.01    1.38
   7  12   0    9.49    1.61
   7  12   0    1.36    1.22
  -7  12   0    3.15    1.15
   7  12   0    1.63    1.18
  -7  12   0    3.82    0.56
  -7  12   0    4.31    0.67
   8 -12   0    7.52    0.97
  -8 -12   0    7.23    1.12
  -8 -12   0    5.33    1.50
   8 -12   0    8.87    1.63
   8 -12   0    8.99    1.45
  -8 -12   0    5.54    1.78
  -8 -12   0    8.04    1.79
   8  12   0    7.80    1.79
   8  12   0    9.01    1.78
  -8  12   0    8.77    1.30
  -8  12   0    7.24    1.58
   8  12   0    8.77    2.13
  -8  12   0    6.53    1.67
   8  12   0   10.08    2.03
   9 -12   0    5.07    1.16
  -9 -12   0    1.96    1.37
  -9 -12   0    4.19    1.67
   9 -12   0    4.50    1.48
  -9 -12   0    0.44    1.34
   9 -12   0    4.25    0.84
   9  12   0    3.34    1.28
   9  12   0    5.26    1.86
  -9  12   0    2.16    1.25
   9  12   0    3.75    1.50
  -9  12   0    5.72    1.08
  -9  12   0    1.67    1.44
 -10 -12   0   -0.19    0.95
  10 -12   0   -0.14    0.89
 -10 -12   0    0.36    1.57
 -10 -12   0   -0.99    1.21
  10 -12   0    0.24    0.62
  10  12   0    1.75    1.33
 -10  12   0   -0.79    1.07
 -10  12   0    0.86    1.15
  10  12   0    1.34    1.21
  10  12   0    3.12    1.60
  11 -12   0    1.04    0.79
  11 -12   0    1.39    1.24
 -11 -12   0    0.85    1.52
 -11 -12   0   -0.76    1.49
  11  12   0   -0.40    1.51
 -11  12   0    0.37    1.23
  11  12   0   -0.08    1.27
 -11  12   0    0.06    1.04
  11  12   0   -0.84    1.22
  12 -12   0    0.67    1.22
 -12 -12   0    0.53    1.20
 -12 -12   0   -1.11    0.88
 -12  12   0    2.32    1.61
 -12  12   0    0.08    1.10
  12  12   0    0.00    1.38
  12  12   0    2.06    1.97
  12  12   0    1.04    1.31
 -13 -12   0    0.81    1.79
 -13 -12   0    1.72    1.49
  13 -12   0    0.69    1.30
  13  12   0    0.41    1.46
  13  12   0    0.88    1.41
 -13  12   0    0.69    1.44
  13  12   0    2.87    2.01
 -13  12   0   -0.35    1.21
 -14 -12   0    0.22    1.86
 -14 -12   0    1.19    1.88
 -14  12   0    1.40    1.64
  14  12   0   -1.44    1.57
  14  12   0    2.07    1.94
  14  12   0   -1.35    1.36
 -14  12   0   -0.08    1.77
   0 -13   0    0.03    0.53
   0 -13   0   -0.48    0.39
   0 -13   0    0.20    0.66
   0 -13   0   -0.45    0.79
   0  13   0   -0.08    0.72
   0  13   0   -0.63    0.87
   0  13   0   -0.07    0.47
   0  13   0    0.44    0.58
  -1 -13   0   19.18    2.48
   1 -13   0   19.92    2.45
  -1 -13   0   17.00    1.86
   1 -13   0   21.60    1.64
  -1 -13   0   23.86    2.44
   1 -13   0   17.37    1.95
   1 -13   0   20.01    2.37
  -1 -13   0   16.22    2.16
  -1 -13   0   20.01    1.45
   1  13   0   19.05    2.15
  -1  13   0   24.21    2.57
   1  13   0   19.84    2.37
  -1  13   0   18.18    1.75
  -1  13   0   20.49    2.29
  -1  13   0   22.19    2.37
   1  13   0   17.78    1.94
   1  13   0   22.36    1.52
  -1  13   0   20.75    1.65
   1  13   0   18.49    2.60
   2 -13   0    5.28    1.30
   2 -13   0    5.79    0.86
  -2 -13   0    5.60    1.48
   2 -13   0    7.48    0.79
  -2 -13   0    7.09    1.40
   2 -13   0    4.85    0.87
   2 -13   0    4.80    1.19
   2 -13   0    6.00    0.89
  -2 -13   0    6.31    1.43
  -2  13   0    6.18    1.15
   2  13   0    5.68    1.31
  -2  13   0    6.11    0.92
   2  13   0    5.99    0.84
  -2  13   0    3.66    1.06
   2  13   0    3.40    1.23
   2  13   0    5.65    1.14
  -2  13   0    6.18    1.05
  -2  13   0    5.23    1.32
  -2  13   0    5.96    0.73
  -2  13   0    7.38    0.89
   2  13   0    3.41    1.51
   3 -13   0    0.60    0.47
  -3 -13   0    0.12    0.69
  -3 -13   0   -0.75    0.75
  -3 -13   0    1.35    1.02
   3 -13   0   -0.46    0.59
   3 -13   0    0.82    0.71
   3 -13   0    0.21    0.33
  -3  13   0   -0.19    0.31
   3  13   0    0.52    0.50
  -3  13   0    0.39    0.64
   3  13   0    1.08    0.86
   3  13   0   -0.33    1.10
   3  13   0    0.77    0.95
  -3  13   0    0.35    0.52
  -3  13   0   -0.30    0.72
  -3  13   0    0.23    0.21
  -3  13   0    0.75    0.62
  -3  13   0   -0.81    0.33
   3  13   0    1.26    0.85
   4 -13   0   10.26    1.35
  -4 -13   0    6.57    1.69
   4 -13   0    6.97    1.36
   4 -13   0    7.60    0.84
  -4 -13   0    8.99    1.80
   4 -13   0    8.02    1.12
   4 -13   0    9.55    0.83
  -4  13   0    9.79    1.53
  -4  13   0    8.16    1.55
  -4  13   0    8.63    1.35
   4  13   0    5.55    1.38
   4  13   0    8.27    1.95
  -4  13   0    9.70    1.29
  -4  13   0    8.08    0.86
   4  13   0    6.60    1.35
  -4  13   0    8.70    0.92
   4  13   0    6.62    1.54
   4  13   0    9.90    1.33
   5 -13   0   15.81    1.25
  -5 -13   0   19.51    2.70
   5 -13   0   17.32    1.26
   5 -13   0   15.18    1.81
   5 -13   0   18.44    1.86
  -5 -13   0   16.29    2.53
   5 -13   0   16.72    2.02
  -5 -13   0   15.92    2.24
  -5  13   0   19.46    2.26
  -5  13   0   18.66    1.64
   5  13   0   12.42    2.18
  -5  13   0   18.01    1.27
   5  13   0   16.15    2.50
  -5  13   0   20.30    2.40
  -5  13   0   17.16    1.94
   5  13   0   22.41    2.22
   5  13   0   16.56    2.23
  -5  13   0   17.74    1.51
  -5  13   0   17.34    2.28
   5  13   0   19.55    2.88
  -6 -13   0    0.39    0.91
   6 -13   0    0.22    0.20
   6 -13   0    0.68    0.54
   6 -13   0   -1.09    0.53
  -6 -13   0    0.60    0.79
   6 -13   0    0.00    0.67
   6 -13   0    0.19    0.21
  -6 -13   0   -0.36    0.69
   6  13   0    0.41    0.85
   6  13   0    0.88    1.02
  -6  13   0    1.07    0.92
   6  13   0    0.24    1.27
  -6  13   0    0.04    0.23
   6  13   0    1.95    1.20
  -6  13   0   -0.28    0.69
  -6  13   0   -0.20    0.42
   6  13   0    0.17    0.76
  -6  13   0    0.40    0.58
  -7 -13   0   14.00    2.35
  -7 -13   0   16.46    2.82
   7 -13   0   17.24    1.23
   7 -13   0   14.39    1.87
  -7 -13   0   14.31    2.48
   7 -13   0   13.93    1.90
   7 -13   0   14.89    1.20
   7 -13   0   15.95    1.47
  -7  13   0   15.45    1.36
   7  13   0   13.48    2.68
  -7  13   0   17.66    1.93
   7  13   0   15.47    2.20
   7  13   0   12.64    2.44
  -7  13   0   16.33    1.08
  -7  13   0   17.54    2.31
  -7  13   0   13.84    2.23
   7  13   0   12.93    2.14
   7  13   0   16.82    2.49
  -8 -13   0    1.58    1.09
  -8 -13   0   -0.07    1.35
   8 -13   0    0.15    0.61
   8 -13   0   -1.23    0.73
   8 -13   0    0.35    0.37
  -8 -13   0   -0.45    1.08
  -8  13   0   -0.74    0.75
   8  13   0    0.42    1.01
   8  13   0    0.42    1.18
   8  13   0    0.21    0.86
  -8  13   0    1.17    0.72
   8  13   0   -0.32    1.07
  -8  13   0   -0.17    0.89
  -9 -13   0    4.71    1.59
  -9 -13   0    3.66    1.66
  -9 -13   0    2.66    1.68
   9 -13   0    4.22    0.75
   9 -13   0    2.91    1.35
  -9  13   0    4.61    1.09
   9  13   0    4.17    1.67
   9  13   0    4.46    1.61
  -9  13   0    3.51    1.71
  -9  13   0    4.31    1.45
   9  13   0    5.71    1.99
  10 -13   0    1.14    0.61
 -10 -13   0    0.67    1.04
  10 -13   0    0.64    1.20
 -10 -13   0    2.24    1.88
 -10 -13   0   -0.09    1.02
 -10  13   0    1.36    1.43
  10  13   0    1.30    1.09
 -10  13   0    0.17    1.18
  10  13   0    0.45    1.08
  10  13   0    0.14    1.15
 -11 -13   0    0.97    1.85
  11 -13   0   -1.60    0.97
 -11 -13   0   -0.66    1.47
 -11  13   0   -0.04    1.16
  11  13   0   -1.10    1.21
 -11  13   0   -0.92    0.99
  11  13   0   -0.74    1.14
  11  13   0    0.46    1.75
  12 -13   0    3.49    1.72
 -12 -13   0   -1.35    0.96
 -12 -13   0    0.37    1.33
  12  13   0    1.09    1.37
  12  13   0   -0.49    1.65
 -12  13   0    1.46    1.46
  12  13   0    1.65    1.65
 -12  13   0    0.11    1.39
 -13 -13   0    1.13    1.44
 -13 -13   0    4.14    2.31
  13 -13   0   -0.36    1.39
  13  13   0   -1.14    1.40
 -13  13   0    0.68    1.23
 -13  13   0   -0.11    1.39
  13  13   0   -0.56    1.37
  13  13   0    2.06    1.68
 -14 -13   0    0.10    2.12
 -14 -13   0    0.96    1.42
  14  13   0   -1.07    1.57
  14  13   0    2.23    1.79
 -14  13   0    1.98    1.77
  14  13   0   -0.99    1.41
 -14  13   0   -2.02    1.60
   0 -14   0    5.05    0.88
   0 -14   0    5.94    1.41
   0 -14   0    6.67    1.18
   0 -14   0    4.55    1.11
   0  14   0    6.72    1.00
   0  14   0    6.03    0.68
   0  14   0    3.07    1.13
   0  14   0    4.87    1.25
   0  14   0    5.43    1.51
   0  14   0    5.16    1.05
  -1 -14   0    0.98    0.81
  -1 -14   0    1.59    1.01
   1 -14   0    2.82    0.58
  -1 -14   0    1.52    0.35
  -1 -14   0    1.54    0.79
   1 -14   0   -0.06    0.26
   1 -14   0    2.25    0.76
   1 -14   0    1.80    0.96
   1 -14   0    0.28    0.81
   1  14   0    1.90    0.83
  -1  14   0    0.09    0.68
  -1  14   0    1.88    0.44
   1  14   0    1.27    0.40
  -1  14   0    0.96    0.80
   1  14   0    1.39    0.65
   1  14   0    2.07    1.02
  -1  14   0    0.48    0.48
  -1  14   0    1.16    0.72
   1  14   0    2.00    1.25
  -1  14   0    0.46    0.54
  -2 -14   0   22.81    2.59
   2 -14   0   17.19    1.71
  -2 -14   0   13.45    2.19
   2 -14   0   14.84    1.53
   2 -14   0   20.70    1.74
  -2 -14   0   16.14    2.31
   2 -14   0   21.86    2.37
   2 -14   0   21.99    1.54
   2 -14   0   19.58    2.37
  -2  14   0   19.65    2.48
  -2  14   0   18.12    1.68
   2  14   0   16.96    2.30
   2  14   0   20.24    2.39
   2  14   0   22.69    2.29
  -2  14   0   21.53    1.60
   2  14   0   21.84    1.58
   2  14   0   23.16    2.89
  -2  14   0   16.68    1.97
  -2  14   0   18.38    2.20
  -2  14   0   17.04    2.12
  -2  14   0   20.85    1.52
  -3 -14   0    0.80    0.85
   3 -14   0    1.18    0.87
   3 -14   0    2.13    0.60
   3 -14   0    1.68    0.51
  -3 -14   0    0.61    0.91
  -3 -14   0    0.40    0.78
   3 -14   0    0.30    0.62
  -3  14   0    2.11    0.36
  -3  14   0    1.34    0.78
   3  14   0    2.66    1.17
   3  14   0    1.21    0.59
   3  14   0    0.98    0.89
  -3  14   0    2.42    0.62
  -3  14   0    1.73    0.50
  -3  14   0    1.99    0.76
  -3  14   0    0.68    0.66
   3  14   0    0.49    0.98
  -3  14   0    1.31    0.80
   3  14   0    1.12    0.85
  -4 -14   0   11.23    2.20
  -4 -14   0   12.16    2.21
   4 -14   0   15.58    1.62
   4 -14   0   14.11    1.20
   4 -14   0   13.00    1.75
   4 -14   0   16.88    2.04
   4 -14   0   14.78    1.19
  -4  14   0   14.82    1.16
  -4  14   0   18.12    1.99
  -4  14   0   11.73    1.79
  -4  14   0   16.19    1.21
   4  14   0   11.66    2.05
   4  14   0   13.59    2.51
  -4  14   0   15.74    1.79
   4  14   0   17.88    2.25
   4  14   0   11.26    1.98
  -4  14   0   12.23    2.02
   4  14   0   17.20    1.81
   5 -14   0   10.24    1.33
   5 -14   0    7.94    0.69
   5 -14   0    7.23    1.26
   5 -14   0    8.80    0.70
  -5 -14   0    7.22    1.88
  -5 -14   0    7.08    1.65
   5 -14   0    9.31    1.52
  -5  14   0    8.60    1.58
   5  14   0    9.53    2.20
   5  14   0    8.59    1.39
  -5  14   0   10.88    1.13
  -5  14   0    8.88    0.71
  -5  14   0    9.35    1.63
   5  14   0    6.16    1.57
  -5  14   0    7.15    1.18
   5  14   0    8.85    1.77
  -5  14   0   10.18    1.48
  -5  14   0   10.78    1.81
   5  14   0    8.00    1.66
   6 -14   0    9.47    1.54
  -6 -14   0    7.75    2.12
  -6 -14   0   10.45    2.02
   6 -14   0   10.51    1.38
  -6 -14   0    7.74    1.76
   6 -14   0    9.92    1.46
  -6  14   0    7.65    1.68
   6  14   0    9.96    2.07
   6  14   0    9.55    2.29
  -6  14   0   11.30    1.57
   6  14   0   11.63    1.74
   6  14   0    9.95    1.93
   6  14   0    6.76    1.65
  -6  14   0   10.38    1.84
  -6  14   0    8.17    1.21
  -6  14   0    9.75    1.64
   7 -14   0   33.62    2.83
  -7 -14   0   31.40    3.81
   7 -14   0   30.74    2.73
  -7 -14   0   30.49    3.96
  -7 -14   0   30.37    3.70
  -7  14   0   31.51    2.38
   7  14   0   30.82    3.33
   7  14   0   29.51    3.67
  -7  14   0   32.07    3.37
  -7  14   0   35.19    2.74
   7  14   0   29.43    4.08
   7  14   0   33.11    3.95
   7  14   0   30.95    3.56
  -7  14   0   30.06    3.60
  -8 -14   0    5.42    1.61
   8 -14   0    2.69    1.11
   8 -14   0    3.95    1.08
  -8 -14   0    3.62    1.82
  -8 -14   0    5.08    1.77
   8  14   0    3.00    1.37
  -8  14   0    3.52    1.60
   8  14   0    3.07    1.24
   8  14   0    4.17    1.42
  -8  14   0    5.71    1.12
   8  14   0    7.53    1.68
  -8  14   0    2.51    1.30
   9 -14   0    2.58    1.13
  -9 -14   0    0.55    1.37
  -9 -14   0    2.34    1.65
  -9 -14   0    2.69    1.84
   9  14   0   -0.33    1.22
   9  14   0    2.66    1.46
  -9  14   0    1.51    1.17
  -9  14   0    2.84    1.69
   9  14   0    2.14    1.42
 -10 -14   0    6.02    2.07
  10 -14   0    8.97    1.92
 -10 -14   0    4.10    1.81
 -10 -14   0   10.80    2.41
  10  14   0    4.45    1.82
 -10  14   0    2.45    1.69
  10  14   0    9.26    2.20
 -10  14   0    6.90    1.89
  10  14   0    5.53    2.09
 -11 -14   0    0.18    1.59
 -11 -14   0   -1.75    1.59
  11 -14   0    1.35    1.17
 -11  14   0    2.11    1.44
  11  14   0    0.86    1.42
  11  14   0    1.19    1.45
 -11  14   0    2.39    1.41
  11  14   0    0.65    1.66
  12 -14   0   13.40    2.55
 -12 -14   0   14.91    3.23
 -12 -14   0    7.66    2.32
 -12  14   0   16.43    3.30
 -12  14   0   12.77    2.65
  12  14   0   14.19    3.43
  12  14   0   13.09    2.76
  12  14   0   12.29    2.64
 -13 -14   0    0.78    1.40
 -13 -14   0    4.44    2.42
  13  14   0    0.61    1.67
  13  14   0    0.64    1.65
 -13  14   0    1.62    1.85
  13  14   0    0.97    1.67
 -13  14   0    1.51    1.89
 -14 -14   0    1.98    2.35
 -14  14   0    9.10    2.47
   0 -15   0   -0.16    0.43
   0 -15   0    0.72    0.92
   0 -15   0    0.04    0.67
   0 -15   0   -0.29    0.51
   0  15   0   -0.25    0.82
   0  15   0    0.12    0.28
   0  15   0    0.11    0.53
   0  15   0    0.30    0.58
   0  15   0    0.06    0.93
   0  15   0    0.20    0.89
  -1 -15   0    1.39    0.87
  -1 -15   0    1.54    0.79
  -1 -15   0    1.00    0.27
  -1 -15   0    1.36    0.96
   1 -15   0    1.43    0.73
   1 -15   0    0.05    0.26
   1 -15   0    2.09    0.56
   1 -15   0    0.44    0.89
  -1  15   0    0.66    0.84
   1  15   0    1.83    0.81
  -1  15   0    0.86    0.91
  -1  15   0    1.93    0.60
   1  15   0    1.21    0.95
  -1  15   0    1.71    0.44
  -1  15   0    1.25    0.67
   1  15   0    0.27    0.36
  -1  15   0    2.32    1.17
   1  15   0   -0.20    0.65
   1  15   0    0.84    0.92
   2 -15   0    3.39    1.00
   2 -15   0    1.49    0.94
   2 -15   0    0.07    0.56
  -2 -15   0    0.84    0.83
  -2 -15   0    1.88    0.54
  -2 -15   0    0.83    0.94
   2 -15   0    0.68    0.50
  -2 -15   0    0.71    1.06
   2 -15   0    0.51    0.41
   2 -15   0    0.99    0.55
  -2  15   0    1.55    0.48
  -2  15   0    0.50    0.58
  -2  15   0    2.73    1.08
   2  15   0    0.36    0.47
  -2  15   0    0.07    0.59
  -2  15   0    1.59    0.49
  -2  15   0    1.49    0.83
   2  15   0    3.79    1.43
   2  15   0    0.52    0.72
  -2  15   0   -0.34    0.80
   2  15   0    1.22    0.89
   2  15   0    1.07    0.87
   3 -15   0   16.08    1.43
   3 -15   0   17.47    2.12
  -3 -15   0   14.18    2.31
  -3 -15   0   12.47    2.31
  -3 -15   0   18.17    1.78
   3 -15   0   15.01    2.08
   3 -15   0   15.62    1.43
   3 -15   0   16.06    1.45
  -3  15   0   17.53    1.45
  -3  15   0   15.70    1.17
   3  15   0   14.85    2.68
  -3  15   0   13.97    1.86
   3  15   0   14.02    1.99
  -3  15   0   16.09    1.48
   3  15   0   15.84    1.61
  -3  15   0   15.72    2.01
   3  15   0   13.63    2.17
  -3  15   0   14.41    1.98
   3  15   0   19.19    2.45
  -3  15   0   14.04    2.20
  -4 -15   0    4.01    1.41
   4 -15   0    4.92    1.18
   4 -15   0    3.80    0.59
   4 -15   0    5.14    1.11
  -4 -15   0    2.09    1.34
   4 -15   0    4.06    0.85
   4  15   0    3.08    1.18
  -4  15   0    2.85    1.04
   4  15   0    2.07    1.25
  -4  15   0    3.90    1.05
  -4  15   0    4.57    0.99
  -4  15   0    4.25    0.61
  -4  15   0    2.97    1.17
   4  15   0    1.56    1.13
   4  15   0    3.92    0.93
   4  15   0    2.79    1.20
  -5 -15   0    6.68    1.80
   5 -15   0    7.30    1.15
   5 -15   0    7.56    1.41
   5 -15   0    6.78    1.22
  -5 -15   0    6.66    1.83
   5 -15   0    6.73    0.50
   5 -15   0    6.17    0.51
  -5  15   0    5.58    1.12
  -5  15   0    7.61    1.33
  -5  15   0    4.75    1.30
   5  15   0    7.20    2.03
  -5  15   0    6.65    1.55
   5  15   0    7.42    1.34
   5  15   0    5.87    1.61
   5  15   0    4.64    1.52
   5  15   0    4.64    1.31
  -5  15   0    6.79    0.53
  -6 -15   0   -1.86    0.86
   6 -15   0    0.56    0.79
   6 -15   0    0.78    0.62
  -6 -15   0   -0.09    1.14
   6 -15   0    1.22    0.78
  -6 -15   0   -1.08    1.09
   6  15   0   -1.17    0.68
   6  15   0   -0.08    1.11
   6  15   0   -0.41    0.99
  -6  15   0    0.19    0.74
   6  15   0   -0.70    1.15
  -6  15   0    0.21    0.76
  -6  15   0    0.52    1.10
   6  15   0    0.91    0.86
  -6  15   0    0.47    0.56
  -6  15   0   -0.50    0.74
  -7 -15   0    6.15    1.75
   7 -15   0    3.56    1.07
  -7 -15   0    2.75    1.67
  -7 -15   0    6.98    1.95
   7 -15   0    4.90    1.25
  -7  15   0    4.20    0.86
   7  15   0    3.57    1.81
  -7  15   0    2.83    1.42
   7  15   0    6.26    1.61
  -7  15   0    3.54    1.27
  -7  15   0    3.46    1.30
   7  15   0    5.19    1.77
   7  15   0    5.83    1.74
  -7  15   0    5.79    1.13
   7  15   0    5.87    1.43
  -8 -15   0   24.01    3.49
   8 -15   0   30.85    2.66
  -8 -15   0   20.11    3.34
  -8 -15   0   25.04    3.69
   8 -15   0   28.87    2.92
   8  15   0   25.97    3.44
  -8  15   0   29.45    2.49
   8  15   0   26.81    3.59
   8  15   0   31.97    4.13
   8  15   0   21.01    3.56
  -8  15   0   29.60    3.25
  -8  15   0   25.17    3.33
   8  15   0   24.49    3.13
  -9 -15   0    2.44    1.37
  -9 -15   0    1.89    1.52
   9 -15   0    0.18    0.97
  -9 -15   0    2.59    1.57
  -9  15   0    1.06    1.14
  -9  15   0    1.53    1.22
   9  15   0    5.76    2.12
   9  15   0   -0.63    1.19
   9  15   0    4.11    1.56
 -10 -15   0    1.85    1.74
 -10 -15   0    0.65    1.49
 -10 -15   0    0.12    1.55
  10 -15   0   -0.10    0.98
  10  15   0    2.03    1.58
  10  15   0   -0.05    1.60
  10  15   0    0.53    1.32
 -10  15   0    2.50    1.50
 -10  15   0    1.72    1.83
 -11 -15   0    0.14    1.65
 -11 -15   0    4.71    1.79
 -11 -15   0    1.76    2.10
  11  15   0    1.82    1.80
  11  15   0    3.77    1.79
 -11  15   0    0.67    1.26
  11  15   0    4.42    1.74
 -11  15   0    1.09    1.57
 -12 -15   0    0.84    1.37
 -12 -15   0   -0.19    1.84
  12  15   0   -0.68    1.93
  12  15   0    1.23    1.50
 -12  15   0    2.93    2.13
 -12  15   0    2.66    1.77
  12  15   0   -0.63    1.33
 -13 -15   0    3.65    2.49
 -13 -15   0    2.88    2.31
 -13  15   0    4.98    2.11
  13  15   0    6.68    2.47
  13  15   0    6.53    2.16
 -13  15   0    2.95    2.16
  13  15   0    8.07    2.48
   0 -16   0   27.92    3.22
   0 -16   0   23.53    2.71
   0 -16   0   27.72    2.59
   0 -16   0   27.60    2.25
   0  16   0   30.24    1.87
   0  16   0   21.61    2.84
   0  16   0   30.55    2.39
   0  16   0   25.21    3.32
   0  16   0   24.11    2.92
   0  16   0   27.28    2.46
  -1 -16   0    0.28    0.69
  -1 -16   0    0.72    0.93
   1 -16   0    0.44    0.47
   1 -16   0    0.72    0.69
   1 -16   0   -0.55    0.71
   1  16   0    0.33    0.33
   1  16   0   -0.90    0.83
   1  16   0   -0.15    0.70
   1  16   0    2.31    1.17
  -1  16   0    0.90    0.87
  -1  16   0    0.22    0.35
   1  16   0    0.31    0.65
  -1  16   0    0.54    0.51
  -1  16   0   -0.26    0.77
  -1  16   0   -0.11    0.95
  -1  16   0    0.36    0.59
  -2 -16   0    6.11    1.51
   2 -16   0    5.86    1.05
   2 -16   0    4.41    1.31
   2 -16   0    5.03    1.35
   2 -16   0    4.25    0.79
  -2 -16   0    3.10    1.41
   2  16   0    3.41    1.58
  -2  16   0    5.58    0.82
  -2  16   0    6.67    1.56
  -2  16   0    5.22    1.51
  -2  16   0    3.93    1.24
   2  16   0    6.02    0.79
   2  16   0    4.75    1.35
  -2  16   0    5.37    0.79
   2  16   0    7.09    1.52
   2  16   0    5.82    1.25
  -2  16   0    4.13    0.85
  -2  16   0    5.57    1.27
   3 -16   0    0.48    0.75
   3 -16   0    0.40    0.83
  -3 -16   0    0.82    0.98
  -3 -16   0    0.87    0.98
   3 -16   0    1.77    0.62
   3 -16   0    1.51    0.56
  -3  16   0    1.49    0.94
   3  16   0    0.52    1.20
  -3  16   0   -0.14    0.89
  -3  16   0    0.53    0.46
  -3  16   0    0.24    0.62
  -3  16   0    0.84    0.58
   3  16   0    1.66    1.02
   3  16   0    1.17    0.94
   3  16   0   -0.01    0.45
  -3  16   0    1.86    0.90
   3  16   0   -0.37    0.76
   4 -16   0    2.56    1.01
  -4 -16   0    1.75    1.16
   4 -16   0    3.08    0.96
  -4 -16   0    4.71    1.43
   4 -16   0    3.25    0.79
   4  16   0    2.89    0.82
  -4  16   0    1.07    1.03
   4  16   0    2.24    1.36
   4  16   0    3.66    1.24
  -4  16   0    1.42    0.77
   4  16   0    1.63    1.40
   4  16   0    2.54    1.19
  -4  16   0    1.72    0.86
  -4  16   0    1.02    0.83
   5 -16   0    4.93    1.28
  -5 -16   0    7.48    1.94
   5 -16   0    4.96    1.03
   5 -16   0    4.54    1.14
  -5 -16   0    3.75    1.57
  -5  16   0    5.47    1.62
   5  16   0    7.56    1.79
  -5  16   0    8.32    1.46
   5  16   0    7.89    1.75
  -5  16   0    5.22    1.43
  -5  16   0    5.12    1.13
   5  16   0    6.10    1.60
   5  16   0   10.62    1.45
   5  16   0    8.33    2.08
   6 -16   0    1.36    0.71
   6 -16   0    0.53    0.76
  -6 -16   0   -0.77    1.08
  -6 -16   0    1.51    1.35
   6 -16   0    0.43    0.70
   6  16   0    0.16    0.82
  -6  16   0   -1.07    0.82
  -6  16   0    0.16    0.52
  -6  16   0    0.65    0.95
  -6  16   0    0.72    1.01
  -6  16   0    0.38    0.74
   6  16   0    1.40    1.00
   6  16   0    0.47    1.13
   6  16   0    0.43    0.85
   6  16   0    0.52    1.49
  -7 -16   0   42.55    4.45
  -7 -16   0   46.38    5.05
   7 -16   0   38.17    3.45
  -7 -16   0   49.33    4.95
  -7  16   0   46.55    3.48
   7  16   0   46.90    4.59
   7  16   0   40.65    4.59
  -7  16   0   36.22    4.12
   7  16   0   43.18    3.67
  -7  16   0   44.97    3.99
   7  16   0   33.23    4.70
  -7  16   0   38.80    3.61
   7  16   0   38.90    4.59
  -8 -16   0   -0.79    1.40
  -8 -16   0   -1.85    1.04
  -8 -16   0    1.03    1.24
  -8  16   0    0.30    1.10
  -8  16   0   -0.25    1.19
   8  16   0    1.81    1.40
   8  16   0    0.00    1.27
  -8  16   0    0.01    0.73
   8  16   0    1.48    1.19
   8  16   0    1.11    1.08
   8  16   0    0.69    1.36
  -8  16   0    1.26    1.21
  -9 -16   0    7.76    2.28
  -9 -16   0    9.34    2.27
  -9 -16   0   12.83    2.88
   9  16   0    7.27    1.91
  -9  16   0   10.47    2.39
   9  16   0   14.48    2.68
   9  16   0   10.64    2.60
  -9  16   0    7.83    1.92
 -10 -16   0    2.83    2.10
 -10 -16   0    4.94    2.06
 -10 -16   0    6.84    2.39
  10  16   0    7.66    1.95
 -10  16   0    8.87    2.05
  10  16   0    5.49    2.25
  10  16   0    8.46    2.23
 -10  16   0    7.82    2.26
 -11 -16   0    9.52    2.68
 -11 -16   0   10.38    2.69
 -11 -16   0   14.11    3.29
  11  16   0    8.60    2.38
  11  16   0    9.33    2.23
 -11  16   0    5.70    2.10
  11  16   0   12.36    2.86
 -11  16   0    7.91    2.19
 -12 -16   0    7.84    2.39
 -12 -16   0   10.71    3.17
  12  16   0    5.94    2.10
 -12  16   0    5.74    2.22
 -12  16   0    8.35    2.45
  12  16   0    9.18    2.56
  12  16   0   10.80    2.98
 -13 -16   0    0.89    1.97
 -13 -16   0    2.88    2.20
  13  16   0    1.04    1.64
 -13  16   0    1.92    2.13
  13  16   0    2.41    2.22
 -13  16   0    4.78    2.03
  13  16   0    5.67    2.34
   0 -17   0    0.23    0.73
   0 -17   0    1.68    1.10
   0  17   0    1.07    1.04
   0  17   0   -0.46    0.61
   0  17   0    0.32    0.23
   0  17   0   -0.51    0.91
   0  17   0   -0.86    0.92
   0  17   0   -0.01    0.63
   0  17   0    0.46    0.24
  -1 -17   0    8.96    1.76
   1 -17   0   11.38    1.93
   1 -17   0    8.48    1.44
  -1 -17   0   12.61    2.09
   1  17   0   11.31    1.76
   1  17   0   10.06    0.83
  -1  17   0    9.22    1.77
   1  17   0   10.59    2.19
  -1  17   0    7.35    1.69
  -1  17   0    6.93    1.86
  -1  17   0   11.15    1.49
   1  17   0    9.82    1.92
  -1  17   0   10.23    1.28
   1  17   0    9.51    1.93
   1  17   0    9.90    1.54
   2 -17   0    1.20    0.52
  -2 -17   0   -0.20    0.96
  -2 -17   0    0.61    1.07
   2 -17   0   -0.63    0.63
   2 -17   0    0.51    0.61
  -2  17   0    0.06    0.76
  -2  17   0    0.67    1.01
   2  17   0   -0.09    0.82
   2  17   0    0.04    0.92
  -2  17   0    0.57    0.41
   2  17   0    0.13    0.39
   2  17   0   -0.04    0.74
  -2  17   0    0.37    0.86
   2  17   0   -0.41    0.81
   3 -17   0   23.87    2.74
   3 -17   0   22.45    1.95
  -3 -17   0   22.32    2.99
   3 -17   0   25.17    2.90
  -3 -17   0   24.92    3.26
   3 -17   0   21.76    1.87
   3  17   0   25.29    2.99
  -3  17   0   23.04    2.69
   3  17   0   18.94    2.86
   3  17   0   26.82    2.82
   3  17   0   28.12    3.65
  -3  17   0   18.98    2.84
   3  17   0   25.63    1.93
  -3  17   0   22.24    2.99
  -3  17   0   23.47    2.62
  -4 -17   0    2.98    1.45
   4 -17   0    1.79    0.98
  -4 -17   0    2.46    1.47
   4 -17   0    1.58    0.97
   4  17   0    2.55    1.40
   4  17   0    0.66    1.08
  -4  17   0    1.64    1.01
  -4  17   0    0.33    0.81
   4  17   0    0.01    0.85
   4  17   0   -0.25    1.27
  -4  17   0    1.55    0.92
   4  17   0    0.72    0.68
  -4  17   0    2.06    1.20
   5 -17   0    5.90    1.42
  -5 -17   0    4.74    1.57
  -5 -17   0    5.99    1.86
   5 -17   0    4.92    1.19
  -5  17   0    6.81    1.72
  -5  17   0    7.06    1.40
   5  17   0    5.97    1.82
   5  17   0    6.28    1.59
  -5  17   0    7.15    1.33
  -5  17   0    4.42    1.33
   5  17   0    7.32    1.93
   5  17   0    5.62    1.14
   5  17   0    5.89    1.56
   6 -17   0    8.20    1.64
  -6 -17   0    7.63    2.00
  -6 -17   0    7.24    2.10
   6  17   0    5.89    1.80
   6  17   0    9.75    1.56
   6  17   0    8.49    1.96
   6  17   0    6.11    2.19
  -6  17   0    6.49    1.81
   6  17   0    7.96    2.02
  -6  17   0    4.83    1.32
  -6  17   0    8.76    1.80
  -6  17   0   10.37    1.43
  -6  17   0    5.33    1.42
   7 -17   0    1.23    0.94
  -7 -17   0    1.29    1.25
  -7 -17   0    0.23    1.38
   7  17   0   -2.10    1.22
  -7  17   0    1.64    1.05
  -7  17   0   -0.42    1.11
   7  17   0   -1.25    1.12
   7  17   0   -0.27    0.96
   7  17   0   -1.06    1.12
   7  17   0    0.00    1.23
  -7  17   0   -1.00    0.90
  -7  17   0    0.27    0.86
  -8 -17   0   15.92    3.03
  -8 -17   0   17.27    3.01
  -8 -17   0   16.49    2.92
  -8  17   0   21.39    2.79
   8  17   0   17.94    3.17
   8  17   0   22.61    3.87
   8  17   0   15.44    2.82
  -8  17   0   17.63    2.79
   8  17   0   15.59    2.42
  -8  17   0   18.59    2.88
  -8  17   0   16.49    2.14
  -9 -17   0    4.67    2.11
  -9 -17   0    3.63    1.90
  -9 -17   0    1.61    1.28
   9  17   0    0.53    1.47
  -9  17   0    1.17    1.26
  -9  17   0    0.53    1.28
   9  17   0    2.18    1.40
   9  17   0    5.25    1.87
  -9  17   0    4.94    1.65
 -10 -17   0    6.83    2.55
 -10 -17   0    4.44    1.97
 -10 -17   0    3.67    2.05
  10  17   0    6.30    2.08
  10  17   0    4.21    1.81
 -10  17   0    5.60    2.13
  10  17   0    2.65    1.55
 -10  17   0    6.72    2.02
 -10  17   0    8.75    2.06
 -11 -17   0    1.69    1.77
 -11 -17   0    6.62    2.43
 -11 -17   0    5.17    2.39
 -11  17   0    5.24    1.88
  11  17   0    5.38    1.79
  11  17   0    7.10    2.29
  11  17   0    5.77    2.36
 -11  17   0    6.54    2.48
 -12 -17   0    1.15    1.38
 -12 -17   0   -3.21    1.69
  12  17   0    2.31    1.94
  12  17   0    1.60    2.04
 -12  17   0    0.16    1.48
 -12  17   0   -0.80    1.15
   0 -18   0    0.34    1.08
   0 -18   0    2.47    1.05
   0  18   0    0.72    0.79
   0  18   0   -0.55    0.98
   0  18   0    1.87    0.86
   0  18   0    1.83    1.15
   0  18   0    4.04    1.59
   1 -18   0   -0.16    0.94
   1 -18   0    1.70    0.85
  -1 -18   0    3.17    1.27
  -1 -18   0    0.65    1.02
  -1  18   0    1.01    1.01
   1  18   0    0.98    1.14
   1  18   0    1.19    1.15
   1  18   0   -0.72    1.15
  -1  18   0    0.91    0.63
  -1  18   0    0.63    1.22
  -1  18   0    1.83    0.93
   1  18   0    1.93    0.86
   1  18   0   -0.29    0.71
  -2 -18   0   -0.44    0.68
  -2 -18   0   -0.01    1.06
   2 -18   0    0.43    0.84
   2 -18   0    0.13    0.64
  -2  18   0    0.46    0.88
   2  18   0   -0.77    0.79
   2  18   0   -0.77    0.78
   2  18   0   -0.69    1.14
  -2  18   0    0.35    1.12
  -2  18   0    1.93    1.06
   2  18   0    0.30    1.09
   3 -18   0    4.89    1.44
  -3 -18   0    1.36    1.25
  -3 -18   0    1.88    1.49
   3 -18   0    3.26    0.75
   3 -18   0    2.97    1.06
   3  18   0    3.24    1.25
   3  18   0    6.75    1.45
  -3  18   0    2.94    1.33
  -3  18   0    1.13    1.22
   3  18   0    6.50    1.73
  -3  18   0    5.59    1.40
  -3  18   0    1.04    0.87
   3  18   0    4.47    1.59
   4 -18   0    1.24    0.86
  -4 -18   0    2.37    1.24
  -4 -18   0   -0.76    1.08
   4 -18   0   -0.31    0.84
   4  18   0    1.37    1.25
  -4  18   0    0.23    0.88
   4  18   0   -0.98    0.85
  -4  18   0    0.06    0.87
   4  18   0    0.72    1.08
  -4  18   0    1.31    0.84
  -4  18   0   -1.20    0.88
  -4  18   0    1.03    1.05
   4  18   0    0.79    1.00
   5 -18   0    6.77    1.39
   5 -18   0    5.93    1.46
  -5 -18   0    8.43    2.07
  -5 -18   0    6.04    1.93
   5  18   0    3.48    1.62
  -5  18   0    6.55    1.39
  -5  18   0    6.86    1.68
  -5  18   0    5.51    1.28
   5  18   0    4.01    1.78
  -5  18   0    6.43    1.60
   5  18   0    5.09    1.65
   5  18   0    6.92    1.93
  -6 -18   0    4.00    1.78
   6 -18   0    1.62    1.09
  -6 -18   0    3.09    1.67
   6  18   0    2.97    1.66
  -6  18   0    0.41    1.14
   6  18   0    2.44    1.46
  -6  18   0    4.25    1.03
   6  18   0    1.55    1.41
  -6  18   0    1.07    1.10
  -6  18   0    0.36    1.22
   6  18   0    2.40    1.42
  -6  18   0    5.82    1.28
  -7 -18   0   -0.09    1.55
  -7 -18   0    2.95    1.79
   7  18   0    1.58    1.46
   7  18   0    0.23    1.63
  -7  18   0    0.77    1.15
   7  18   0    1.82    1.22
  -7  18   0    3.67    1.29
   7  18   0    2.98    1.65
  -7  18   0    0.85    0.92
  -7  18   0    1.45    1.32
  -8 -18   0    1.59    1.86
  -8 -18   0    1.85    1.91
   8  18   0    1.88    1.56
  -8  18   0    4.19    1.60
   8  18   0    1.56    1.80
  -8  18   0    2.55    1.51
   8  18   0    5.49    2.07
  -8  18   0    2.96    1.41
  -9 -18   0    2.67    1.51
  -9 -18   0    0.24    1.71
  -9 -18   0    0.21    1.77
  -9  18   0    5.74    1.71
  -9  18   0    3.70    1.73
  -9  18   0    0.83    1.37
   9  18   0    1.61    1.72
   9  18   0    2.94    1.90
 -10 -18   0   -0.60    1.80
 -10 -18   0    4.09    1.99
 -10 -18   0    5.69    2.46
  10  18   0    4.91    2.32
 -10  18   0    2.73    1.56
 -10  18   0    1.69    1.52
  10  18   0    1.26    1.48
 -10  18   0   -0.62    1.32
 -11 -18   0    3.46    2.08
 -11 -18   0   -0.37    1.77
 -11 -18   0   -0.93    1.84
 -11  18   0    1.73    1.62
  11  18   0    0.43    1.67
 -11  18   0   -0.35    1.80
 -11  18   0   -1.97    1.25
  11  18   0    0.31    1.29
 -12 -18   0   -1.95    1.05
 -12  18   0    0.67    1.73
  12  18   0   -0.12    1.59
  12  18   0    5.56    2.50
 -12  18   0    2.80    1.81
   0 -19   0    0.42    0.88
   0 -19   0    1.03    0.86
   0  19   0   -0.74    0.86
   0  19   0    1.69    1.29
   0  19   0   -0.29    0.62
   0  19   0    0.59    1.14
  -1 -19   0   -0.37    1.05
  -1 -19   0   -0.56    0.82
   1 -19   0    1.94    1.20
   1 -19   0    1.32    0.87
   1  19   0   -0.30    0.70
   1  19   0   -0.44    1.21
   1  19   0   -0.23    1.07
  -1  19   0   -0.15    0.86
  -1  19   0    1.05    0.64
   1  19   0    0.90    0.81
  -1  19   0    0.10    1.14
  -1  19   0    0.02    0.73
  -2 -19   0   -0.75    0.80
   2 -19   0    2.08    1.10
   2 -19   0    0.70    0.64
  -2 -19   0    0.45    1.04
   2  19   0    1.98    1.21
   2  19   0   -0.34    0.80
   2  19   0    0.35    0.89
  -2  19   0    1.22    1.08
  -2  19   0   -0.26    1.07
  -2  19   0    0.39    0.96
   2  19   0    1.13    0.88
   2  19   0    0.71    1.31
  -3 -19   0   -0.24    1.29
  -3 -19   0   -0.98    1.14
   3 -19   0    0.96    0.94
  -3  19   0    0.45    1.18
  -3  19   0    0.13    0.85
   3  19   0   -0.25    1.22
   3  19   0   -0.63    0.93
  -3  19   0    1.15    1.16
   3  19   0    3.52    1.75
   3  19   0   -1.17    0.95
  -3  19   0    0.57    0.87
   4 -19   0   14.01    2.10
  -4 -19   0    8.57    2.20
   4 -19   0    9.72    1.94
  -4 -19   0   10.11    2.40
   4  19   0   10.28    2.18
   4  19   0   15.50    2.30
  -4  19   0   16.03    2.57
   4  19   0   10.07    2.25
   4  19   0   10.13    2.55
  -4  19   0    9.33    2.02
  -4  19   0   13.09    1.95
  -4  19   0   11.47    2.02
  -5 -19   0    5.86    1.98
   5 -19   0    6.82    1.49
  -5 -19   0    5.79    1.83
   5 -19   0    4.65    1.41
   5  19   0    4.99    1.80
  -5  19   0    5.67    1.36
   5  19   0    7.55    1.85
  -5  19   0    6.66    1.70
  -5  19   0    5.09    1.53
   5  19   0    9.66    2.19
  -5  19   0    8.57    1.63
  -5  19   0    7.42    1.98
   5  19   0   10.39    2.25
  -6 -19   0    7.05    2.04
   6 -19   0    6.09    1.57
  -6 -19   0    4.56    1.95
  -6  19   0    8.45    1.86
   6  19   0    5.99    1.92
  -6  19   0    6.05    1.66
  -6  19   0    7.34    1.65
   6  19   0    5.66    2.03
  -6  19   0    6.06    1.85
  -6  19   0    7.97    1.75
   6  19   0    8.25    2.42
   6  19   0    7.75    2.10
  -7 -19   0    2.05    1.72
  -7 -19   0   -0.62    1.43
  -7  19   0   -0.62    1.08
   7  19   0   -1.12    1.53
   7  19   0   -0.19    1.18
  -7  19   0    0.52    1.01
  -7  19   0    0.05    0.81
  -7  19   0   -0.32    0.67
  -7  19   0    1.37    1.30
   7  19   0    0.96    1.35
  -8 -19   0    3.02    1.85
  -8 -19   0    1.73    1.48
  -8  19   0    4.15    1.53
   8  19   0    1.08    1.59
   8  19   0    1.15    1.61
   8  19   0   -0.09    1.48
  -8  19   0    0.20    1.08
  -8  19   0    1.26    1.36
  -9 -19   0    3.81    1.96
  -9 -19   0   -1.66    1.57
  -9  19   0    0.46    1.31
  -9  19   0    2.85    1.54
  -9  19   0   -1.32    1.29
   9  19   0    1.73    1.68
   9  19   0    2.07    1.69
 -10 -19   0   -0.19    1.95
 -10 -19   0   -0.52    1.88
  10  19   0    1.01    1.32
 -10  19   0   -0.20    1.44
 -10  19   0    1.81    1.40
 -10  19   0   -0.68    1.35
  10  19   0    1.65    1.93
 -11 -19   0    3.74    2.20
 -11 -19   0    3.04    2.47
 -11 -19   0   -0.75    1.17
 -11  19   0    6.54    2.35
  11  19   0    2.37    2.36
  11  19   0    1.79    1.53
 -11  19   0    0.93    1.55
   0 -20   0    1.95    1.26
   0 -20   0    1.83    1.06
   0  20   0    2.19    0.92
   0  20   0    0.68    1.33
   0  20   0    2.52    1.35
   0  20   0    2.58    1.32
   1 -20   0    0.85    0.91
  -1 -20   0   -0.31    1.04
   1 -20   0    0.83    1.24
  -1 -20   0    0.18    1.16
  -1  20   0    2.30    1.43
  -1  20   0    0.23    1.07
   1  20   0    2.97    1.84
   1  20   0    0.50    0.91
  -1  20   0    1.58    1.22
   1  20   0    1.09    1.05
   1  20   0    0.23    1.16
   2 -20   0    1.85    0.81
  -2 -20   0    0.05    0.91
   2 -20   0    0.83    0.99
  -2 -20   0    1.39    1.04
  -2  20   0    1.26    1.12
  -2  20   0    0.17    1.24
  -2  20   0    1.22    1.11
   2  20   0    0.00    1.17
   2  20   0    0.53    0.99
   2  20   0    3.43    1.55
   2  20   0    0.75    1.46
   3 -20   0   -0.18    1.03
  -3 -20   0   -0.60    0.85
  -3 -20   0   -0.94    1.14
   3  20   0    0.83    1.71
  -3  20   0    2.37    1.35
  -3  20   0    1.65    1.01
  -3  20   0    1.11    1.11
   3  20   0    0.91    1.03
   3  20   0    0.19    1.35
   4 -20   0    2.77    1.19
  -4 -20   0    3.13    1.67
  -4 -20   0    2.16    1.66
  -4  20   0    2.83    1.16
  -4  20   0    3.08    1.30
  -4  20   0    2.47    1.25
   4  20   0    0.22    1.03
   4  20   0    2.35    1.37
  -4  20   0    1.41    1.28
   4  20   0    5.19    2.15
  -5 -20   0    2.98    1.51
   5 -20   0    0.80    1.00
  -5 -20   0    3.73    1.85
   5  20   0    5.22    1.63
  -5  20   0    1.54    1.29
  -5  20   0    3.50    1.30
  -5  20   0    2.92    1.63
   5  20   0   -0.57    1.62
   5  20   0    3.47    1.74
  -5  20   0    0.46    0.77
  -6 -20   0   -3.52    1.09
  -6 -20   0   -0.60    1.36
   6  20   0    0.02    1.43
  -6  20   0   -1.17    0.82
  -6  20   0    1.24    1.27
  -6  20   0    1.14    0.93
  -6  20   0   -1.37    0.84
   6  20   0    0.90    1.39
  -6  20   0   -0.54    0.97
   6  20   0    1.30    1.93
  -7 -20   0    7.19    2.30
  -7 -20   0    6.53    2.24
  -7  20   0    4.00    1.61
  -7  20   0    3.47    1.75
   7  20   0    4.06    1.87
  -7  20   0    4.61    1.63
   7  20   0   -0.60    1.39
   7  20   0    5.71    2.34
  -8 -20   0    0.94    1.36
  -8 -20   0   -0.37    1.47
   8  20   0    0.83    1.57
  -8  20   0    2.25    1.39
  -8  20   0   -1.81    1.14
   8  20   0    0.80    1.69
  -8  20   0    0.77    1.40
  -9 -20   0    1.13    1.48
  -9 -20   0   -0.36    1.26
  -9  20   0   -0.97    1.16
   9  20   0   -1.15    1.58
  -9  20   0   -0.97    1.01
   9  20   0   -2.17    1.27
  -9  20   0   -2.06    1.45
 -10 -20   0   -0.30    1.77
 -10 -20   0    2.11    1.70
 -10  20   0    1.27    1.53
  10  20   0    0.16    1.36
  10  20   0    5.26    2.07
 -10  20   0    2.12    1.63
  11  20   0    0.51    1.85
 -11  20   0    2.50    1.76
   0 -21   0   -0.29    1.18
   0 -21   0    0.15    0.98
   0  21   0    1.95    1.61
   0  21   0    0.19    1.06
   0  21   0   -0.54    1.07
  -1 -21   0   17.89    2.64
  -1 -21   0   20.17    3.12
   1 -21   0   19.06    2.34
   1 -21   0   20.36    2.96
   1  21   0   13.93    3.02
   1  21   0   21.74    3.02
  -1  21   0   17.04    2.65
   1  21   0   18.47    2.80
  -1  21   0   16.44    2.95
  -1  21   0   14.53    2.52
  -2 -21   0   -1.45    0.98
   2 -21   0    0.04    1.08
  -2 -21   0   -1.25    1.16
   2 -21   0   -0.30    0.69
  -2  21   0    4.34    1.48
   2  21   0    0.05    0.97
  -2  21   0    1.19    1.28
  -2  21   0    0.00    1.09
   2  21   0    1.71    1.45
   2  21   0   -1.14    0.96
  -3 -21   0    1.31    1.39
   3 -21   0   -0.78    0.89
  -3 -21   0   -0.59    0.93
   3  21   0    2.14    1.54
  -3  21   0    0.03    1.06
   3  21   0   -0.83    1.21
  -3  21   0    1.12    1.14
   3  21   0   -0.41    1.30
  -3  21   0   -1.75    1.15
  -4 -21   0    4.05    1.90
   4 -21   0    7.01    1.68
  -4 -21   0    1.93    1.72
  -4  21   0    4.20    1.42
   4  21   0    2.82    1.39
  -4  21   0    2.40    1.49
  -4  21   0    2.53    1.56
   4  21   0    5.09    2.13
  -4  21   0    5.67    1.48
  -5 -21   0   -0.84    1.37
  -5 -21   0    1.35    1.53
  -5  21   0    0.44    0.97
  -5  21   0    1.59    1.46
  -5  21   0    0.58    0.98
   5  21   0   -1.02    1.16
  -5  21   0    0.89    1.16
   5  21   0    1.51    1.58
  -6 -21   0    6.49    2.14
  -6 -21   0    4.00    2.07
  -6  21   0    7.06    1.76
  -6  21   0    8.88    1.99
   6  21   0    2.94    1.85
   6  21   0    5.82    2.04
  -6  21   0    9.18    2.26
  -6  21   0    4.85    1.58
  -7 -21   0    0.57    1.52
  -7 -21   0    0.24    1.69
  -7  21   0   -0.94    0.91
  -7  21   0   -0.96    1.19
   7  21   0    0.05    1.89
   7  21   0    0.79    1.50
  -8 -21   0    0.81    1.47
  -8 -21   0    0.62    1.82
  -8  21   0   -0.98    0.96
   8  21   0    0.04    1.62
  -8  21   0   -2.26    1.17
  -8  21   0    2.13    1.32
  -9 -21   0   -0.12    1.87
  -9 -21   0    5.65    2.40
  -9  21   0    1.41    1.47
   9  21   0    0.72    1.72
  -9  21   0    3.01    1.77
 -10 -21   0   -3.32    1.73
  10  21   0    2.28    2.08
 -10  21   0    1.70    1.81
 -10  21   0    0.11    1.53
   0 -22   0   14.57    2.83
   0 -22   0   19.90    2.57
   0  22   0   18.06    2.87
   0  22   0   18.52    2.83
   0  22   0   17.31    3.24
  -1 -22   0    3.99    1.51
   1 -22   0    2.75    1.22
  -1 -22   0    2.26    1.58
   1 -22   0    4.68    1.73
  -1  22   0    3.08    1.49
   1  22   0    1.55    1.40
  -1  22   0    6.12    1.77
   1  22   0    2.39    1.89
  -1  22   0    5.94    1.90
   1  22   0    3.84    1.46
  -2 -22   0    8.40    2.40
   2 -22   0    9.53    2.12
  -2 -22   0   11.14    2.25
   2 -22   0   11.40    1.69
  -2  22   0    7.95    2.29
   2  22   0   11.12    2.41
   2  22   0   15.01    3.06
  -2  22   0   10.27    2.14
  -2  22   0   14.38    2.48
   2  22   0   13.02    2.45
   3 -22   0    4.37    1.49
  -3 -22   0    4.96    1.79
  -3 -22   0    6.14    2.23
  -3  22   0    6.74    1.80
   3  22   0    6.64    1.81
  -3  22   0    1.73    1.53
   3  22   0    4.85    1.70
  -3  22   0    6.97    1.70
   3  22   0    6.59    2.29
  -4 -22   0    1.43    1.31
   4 -22   0    3.15    1.35
  -4 -22   0    1.98    1.49
  -4  22   0    2.05    1.38
  -4  22   0    2.51    1.36
  -4  22   0    2.88    1.27
   4  22   0    1.05    1.47
   4  22   0    3.58    1.73
   4  22   0    1.63    1.68
  -5 -22   0    6.05    2.32
  -5 -22   0    4.13    2.06
  -5  22   0    3.97    1.77
   5  22   0    3.59    1.87
  -5  22   0    7.22    1.72
   5  22   0    3.27    2.23
  -5  22   0    1.55    1.51
  -6 -22   0   -0.83    1.56
  -6 -22   0   -0.63    1.58
   6  22   0    0.32    1.82
  -6  22   0    1.12    1.20
  -6  22   0   -0.12    1.28
   6  22   0   -0.76    1.49
  -6  22   0    1.64    1.28
  -7 -22   0   14.14    3.23
  -7 -22   0   12.99    3.14
   7  22   0    9.22    3.04
   7  22   0   15.26    3.09
  -7  22   0   12.77    2.74
  -8 -22   0   -0.18    1.68
  -8 -22   0   -1.10    1.27
  -8  22   0    0.44    1.53
   8  22   0    0.81    1.67
  -9 -22   0    4.25    2.55
  -9  22   0    4.55    1.98
   0 -23   0    0.38    1.32
   0 -23   0    2.36    1.18
   0  23   0   -0.43    1.24
   0  23   0    0.65    1.25
   0  23   0   -2.23    1.32
  -1 -23   0    6.53    1.81
   1 -23   0    4.28    1.35
  -1 -23   0    7.28    2.26
   1 -23   0    2.15    1.57
  -1  23   0    4.40    1.74
   1  23   0   10.21    2.72
  -1  23   0    9.02    2.08
   1  23   0    9.16    2.17
   1  23   0    6.99    2.01
  -1  23   0    2.11    1.84
   2 -23   0   -0.28    1.12
  -2 -23   0   -1.59    1.24
  -2 -23   0    1.55    1.46
  -2  23   0    0.03    1.13
   2  23   0   -0.04    1.58
   2  23   0   -0.46    0.89
  -2  23   0    0.47    1.28
   2  23   0   -1.02    0.75
  -2  23   0    1.38    1.74
  -3 -23   0    1.14    1.68
   3 -23   0    1.19    1.22
  -3 -23   0    1.88    1.40
  -3  23   0    1.28    1.55
  -3  23   0    2.22    1.41
  -3  23   0    0.96    1.27
   3  23   0    0.43    1.07
   3  23   0    0.25    1.64
   3  23   0    0.72    1.22
  -4 -23   0   -1.18    1.41
  -4 -23   0    2.67    1.76
  -4  23   0    2.96    1.51
   4  23   0   -0.65    1.40
  -4  23   0   -0.48    1.00
   4  23   0    3.94    2.02
  -4  23   0   -0.03    1.17
   4  23   0    2.56    1.72
  -5 -23   0    6.70    2.18
  -5 -23   0    2.63    1.86
  -5  23   0    5.92    1.86
  -5  23   0    3.16    1.86
   5  23   0    2.18    1.79
   5  23   0    4.00    1.97
   5  23   0    2.36    1.84
  -5  23   0    1.83    1.41
  -6 -23   0    0.77    1.85
  -6 -23   0    4.21    2.19
   6  23   0    1.50    1.84
   6  23   0    3.51    2.08
  -6  23   0    3.81    1.96
  -7 -23   0    0.09    1.23
  -7 -23   0    0.63    1.85
   7  23   0    1.03    1.76
  -7  23   0    3.10    1.82
   7  23   0   -0.92    1.34
  -8 -23   0    4.96    2.55
  -8  23   0    2.53    1.63
   0 -24   0   24.72    3.09
   0 -24   0   22.32    3.63
   0  24   0   28.86    4.21
   0  24   0   25.68    3.63
   0  24   0   27.14    3.66
   1 -24   0    0.48    1.05
   1 -24   0    0.24    1.29
  -1 -24   0    0.65    1.34
  -1 -24   0    3.02    1.52
  -1  24   0    1.68    1.86
  -1  24   0   -0.19    1.07
   1  24   0    0.61    1.48
   1  24   0   -0.33    1.68
   1  24   0    0.41    1.36
  -1  24   0    1.28    1.43
  -2 -24   0   -0.44    1.33
  -2 -24   0    0.26    1.58
   2 -24   0   -0.05    1.34
   2  24   0    0.52    1.47
   2  24   0    1.69    1.94
  -2  24   0    1.17    1.56
  -2  24   0    1.05    1.28
  -2  24   0    0.51    1.39
   2  24   0    2.02    1.61
   3 -24   0   12.67    2.55
  -3 -24   0   14.97    2.77
  -3 -24   0    8.18    2.72
   3  24   0   13.71    2.89
   3  24   0   12.80    2.87
   3  24   0   15.58    3.53
  -3  24   0   15.38    2.62
  -3  24   0   12.06    2.37
  -3  24   0    9.61    2.67
  -4 -24   0    8.36    2.40
  -4 -24   0    5.61    2.41
   4  24   0    5.45    2.18
  -4  24   0    9.96    2.40
   4  24   0    4.54    2.14
   4  24   0    5.54    2.22
  -4  24   0    9.81    2.09
  -5 -24   0    7.06    2.64
  -5 -24   0    6.20    2.30
   5  24   0   11.68    2.80
   5  24   0    8.68    2.40
  -5  24   0   12.08    2.19
   5  24   0    5.57    2.71
  -5  24   0    5.37    2.04
  -6 -24   0   -0.88    1.51
  -6 -24   0    3.10    2.29
   6  24   0   -0.64    1.61
  -6  24   0    2.33    1.85
   6  24   0    0.09    2.07
   6  24   0    0.71    1.47
  -7 -24   0   11.08    3.05
   7  24   0    4.36    2.70
  -7  24   0    3.83    1.83
   0 -25   0   -1.50    1.02
   0 -25   0   -0.50    1.52
   0  25   0    0.58    1.39
   0  25   0   -0.66    1.53
   0  25   0    0.09    1.36
  -1 -25   0    2.44    1.45
  -1 -25   0    1.77    1.32
   1 -25   0    4.25    1.85
  -1  25   0    3.41    2.00
   1  25   0    2.25    1.75
   1  25   0    1.37    1.84
   1  25   0    0.08    1.61
  -1  25   0    3.48    1.77
  -1  25   0    0.38    1.50
  -2 -25   0    1.50    1.81
   2 -25   0    4.32    1.78
  -2 -25   0    5.83    1.85
   2  25   0    2.31    1.85
  -2  25   0    5.36    1.70
   2  25   0    2.13    1.72
  -2  25   0    4.71    2.18
  -2  25   0    4.99    1.89
   2  25   0    7.16    2.55
  -3 -25   0    3.57    1.81
  -3 -25   0    2.98    2.06
   3  25   0    2.55    1.73
  -3  25   0    1.61    1.41
   3  25   0   -2.21    1.55
  -3  25   0    1.06    1.65
   3  25   0    1.43    1.74
  -3  25   0    0.59    1.31
  -4 -25   0    6.01    2.55
  -4 -25   0    6.29    2.13
  -4  25   0    6.84    1.82
   4  25   0    5.42    2.21
   4  25   0    1.77    2.18
  -4  25   0    1.94    2.13
   4  25   0    4.99    1.79
  -5 -25   0    1.21    1.70
  -5 -25   0    1.83    2.03
   5  25   0   -1.84    1.40
   5  25   0   -1.12    0.97
   5  25   0    1.85    2.33
  -6 -25   0    2.84    1.93
   0 -26   0   -1.44    1.43
   0  26   0    1.92    1.53
   0  26   0   -0.21    1.73
   0  26   0   -0.39    0.98
  -1 -26   0    0.28    1.77
  -1 -26   0    3.14    1.54
   1 -26   0    4.04    1.96
   1  26   0    1.36    1.97
   1  26   0    1.49    1.62
  -1  26   0    3.96    2.19
  -1  26   0    4.58    1.78
   1  26   0    3.74    1.97
  -1  26   0    0.62    1.54
  -2 -26   0    0.30    1.59
  -2 -26   0   -0.22    1.45
   2 -26   0    1.82    1.56
   2  26   0   -1.87    1.41
  -2  26   0    0.52    1.55
   2  26   0   -1.44    1.64
   2  26   0    1.58    1.81
  -2  26   0    0.34    1.42
  -2  26   0    0.41    1.77
  -3 -26   0    3.77    1.89
  -3 -26   0    0.57    1.99
   3  26   0    3.14    2.09
  -3  26   0    3.82    1.79
   3  26   0    0.91    1.73
   3  26   0    3.07    1.97
  -3  26   0    1.39    1.83
  -4 -26   0    1.22    2.09
  -4 -26   0    0.09    1.76
  -4  26   0    1.42    1.52
  -4  26   0    4.81    2.12
   4  26   0    3.17    2.15
   4  26   0    1.49    2.16
   0 -27   0   -0.62    1.69
   0  27   0    0.43    1.52
   0  27   0    0.23    1.20
   0  27   0   -1.73    1.64
   1 -27   0    0.03    1.52
  -1 -27   0    0.49    1.77
  -1  27   0   -1.63    1.32
   1  27   0    0.21    1.81
   1  27   0    1.22    1.58
  -1  27   0    1.14    1.85
  -1  27   0    0.53    1.41
   1  27   0    0.14    1.51
  16   0  -1    1.77    1.65
 -16   0   1   -0.77    1.27
 -16   0   1   -2.76    1.46
 -15   0   1    0.84    1.68
 -15   0   1    1.56    1.77
  15   0  -1   -0.86    1.11
  15   0  -1   -1.14    1.58
  14   0  -1    0.64    1.79
 -14   0   1    0.28    1.49
 -14   0   1   -0.82    0.98
  14   0  -1   -1.92    1.22
 -13   0   1    0.51    1.51
 -13   0   1    1.07    1.48
  13   0  -1    1.71    1.44
  13   0  -1   -2.59    1.15
 -12   0   1    0.02    0.85
  12   0  -1    2.31    1.36
 -12   0   1   -1.00    1.05
  12   0  -1    0.19    1.46
 -12   0   1   -0.25    1.27
  11   0  -1    0.61    1.39
 -11   0   1   -0.15    1.15
 -11   0   1   -1.27    0.89
  11   0  -1   -0.52    1.07
  11   0  -1    0.04    0.50
 -11   0   1    0.36    1.16
 -10   0   1    0.05    0.94
 -10   0   1   -0.02    0.84
  10   0  -1    0.72    1.25
 -10   0   1    1.73    1.26
  10   0  -1    0.24    0.48
  10   0  -1   -1.15    0.79
   9   0  -1   -0.85    0.65
   9   0  -1    0.28    0.41
  -9   0   1    1.17    1.05
  -9   0   1   -0.51    0.72
   9   0  -1   -0.47    0.46
   9   0  -1    1.60    1.23
   9   0  -1    0.34    0.42
  -9   0   1   -0.20    0.65
   8   0  -1   -0.30    1.12
   8   0  -1   -0.11    0.72
   8   0  -1    0.68    0.80
  -8   0   1    0.06    0.83
   8   0  -1   -0.13    0.42
   8   0  -1   -0.17    0.43
   8   0  -1   -0.22    0.40
  -8   0   1    0.55    1.04
  -8   0   1    0.22    0.89
  -8   0   1    1.27    0.65
   7   0  -1    0.32    0.92
  -7   0   1   -0.15    0.46
   7   0  -1    0.55    0.74
   7   0  -1    1.06    0.78
   7   0  -1   -0.55    0.37
  -7   0   1   -0.29    0.66
   7   0  -1   -0.16    0.42
   7   0  -1    0.18    0.42
  -7   0   1   -0.24    0.75
  -7   0   1   -0.08    0.73
   6   0  -1    0.14    0.38
  -6   0   1    0.31    0.48
  -6   0   1   -0.48    0.58
  -6   0   1   -0.65    0.64
   6   0  -1   -0.85    0.59
   6   0  -1    0.46    0.45
   6   0  -1    0.25    0.43
   6   0  -1    0.18    0.61
   6   0  -1    0.75    0.94
  -5   0   1    0.27    0.41
  -5   0   1   -0.29    0.53
   5   0  -1    0.00    0.44
  -5   0   1   -0.12    0.58
   5   0  -1   -0.23    0.34
   5   0  -1   -0.90    0.70
   5   0  -1   -0.19    0.68
  -5   0   1   -0.07    0.64
   5   0  -1   -0.07    0.35
  -5   0   1   -0.07    0.43
  -5   0   1    0.39    0.68
   5   0  -1   -0.53    0.41
  -4   0   1   -0.34    0.36
   4   0  -1   -0.07    0.51
   4   0  -1   -0.05    0.32
  -4   0   1   -0.25    0.32
   4   0  -1    0.15    0.63
  -4   0   1    1.00    0.58
  -4   0   1   -0.16    0.57
   4   0  -1    0.22    0.32
  -4   0   1   -0.08    0.59
   4   0  -1    0.10    0.59
  -4   0   1   -1.21    0.48
  -4   0   1   -0.02    0.53
  -4   0   1   -0.13    0.58
   4   0  -1    0.03    0.48
  -4   0   1    0.49    0.40
   3   0  -1    0.18    0.46
  -3   0   1   -0.10    0.39
  -3   0   1    0.43    0.39
  -3   0   1   -0.31    0.27
  -3   0   1    0.02    0.47
   3   0  -1    0.04    0.53
   3   0  -1   -0.36    0.35
   3   0  -1    0.32    0.51
  -3   0   1   -0.18    0.28
  -3   0   1   -0.56    0.48
  -3   0   1    0.20    0.33
  -3   0   1   -0.11    0.40
  -3   0   1    0.20    0.50
   3   0  -1   -0.04    0.44
   3   0  -1    0.17    0.28
   3   0  -1   -0.06    0.32
   2   0  -1    0.06    0.33
  -2   0   1    0.03    0.33
   2   0  -1    0.21    0.33
  -2   0   1   -0.12    0.32
  -2   0   1   -0.31    0.20
   2   0  -1   -0.21    0.21
   2   0  -1    0.01    0.39
   2   0  -1   -0.28    0.32
  -2   0   1   -0.13    0.28
   2   0  -1   -0.02    0.21
  -2   0   1   -0.18    0.22
   2   0  -1   -0.06    0.22
  -2   0   1    0.07    0.30
  -2   0   1   -0.04    0.32
   2   0  -1   -0.37    0.36
  -1   0   1   -0.31    0.09
   1   0  -1   -0.10    0.13
   1   0  -1   -0.30    0.14
  -1   0   1   -0.09    0.11
   1   0  -1   -0.18    0.10
  -1   0   1   -0.27    0.13
  -1   0   1   -0.12    0.15
   1   0  -1   -0.03    0.15
   1   0  -1   -0.10    0.16
   1   0  -1   -0.21    0.14
  -1   0   1   -0.29    0.17
  -1   0   1   -0.28    0.10
   1   0  -1   -0.14    0.12
  -1   0   1   -0.15    0.21
   1   0  -1   -0.23    0.11
   0   0  -1    0.03    0.11
   0   0   1    0.00    0.08
   0   0   1   -0.05    0.11
   0   0   1    0.02    0.02
   0   0   1    0.00    0.03
   0   0  -1   -0.01    0.07
   0   0   1   -0.01    0.03
   0   0  -1   -0.01    0.12
   0   0  -1    0.02    0.03
   1   0   1   -0.19    0.25
   1   0   1   -0.18    0.17
  -1   0  -1   -0.46    0.14
   1   0   1   -0.26    0.19
   1   0   1    0.07    0.20
  -1   0  -1   -0.31    0.14
   1   0   1   -0.41    0.12
   1   0   1   -0.08    0.19
  -1   0  -1   -0.01    0.23
  -1   0  -1    0.11    0.22
  -1   0  -1   -0.39    0.18
  -1   0  -1   -0.45    0.12
   2   0   1   -0.26    0.29
   2   0   1    0.00    0.30
  -2   0  -1    0.01    0.32
  -2   0  -1    0.12    0.30
  -2   0  -1   -0.07    0.27
  -2   0  -1    0.35    0.38
   2   0   1   -0.60    0.34
  -2   0  -1   -0.08    0.28
  -2   0  -1   -0.07    0.36
   2   0   1   -0.45    0.27
  -2   0  -1    0.36    0.34
   2   0   1    0.19    0.39
   2   0   1    0.26    0.38
  -2   0  -1    0.10    0.36
   2   0   1    0.35    0.39
   3   0   1   -0.27    0.49
  -3   0  -1   -0.61    0.51
   3   0   1    0.34    0.55
  -3   0  -1    0.22    0.44
  -3   0  -1   -0.94    0.53
  -3   0  -1   -0.35    0.39
   3   0   1    0.11    0.46
   3   0   1    0.13    0.53
   3   0   1   -0.38    0.29
   3   0   1    0.50    0.46
   3   0   1    0.14    0.63
  -3   0  -1   -0.13    0.44
  -3   0  -1    0.51    0.46
  -3   0  -1    0.21    0.58
   3   0   1    0.00    0.44
  -3   0  -1   -0.24    0.43
   4   0   1    0.42    0.50
  -4   0  -1    0.19    0.48
  -4   0  -1    0.82    0.70
  -4   0  -1    0.26    0.64
  -4   0  -1   -0.31    0.56
   4   0   1    0.38    0.61
  -4   0  -1   -0.02    0.48
   4   0   1    0.01    0.60
   4   0   1   -0.12    0.55
   4   0   1   -0.10    0.37
  -4   0  -1   -0.54    0.39
   4   0   1   -0.02    0.65
  -4   0  -1    0.66    0.60
   4   0   1    0.60    0.50
   4   0   1   -0.86    0.59
  -5   0  -1   -0.40    0.44
   5   0   1   -1.19    0.44
   5   0   1    0.10    0.61
   5   0   1   -0.25    0.36
  -5   0  -1   -0.46    0.47
  -5   0  -1    0.70    0.70
   5   0   1   -0.31    0.51
   5   0   1    0.34    0.54
   5   0   1    0.12    0.56
   5   0   1   -0.30    0.47
  -5   0  -1    0.64    0.76
   6   0   1    0.08    0.73
   6   0   1    0.29    0.64
   6   0   1    0.08    0.48
   6   0   1    0.73    0.80
  -6   0  -1   -0.12    0.68
  -6   0  -1    0.26    0.74
   6   0   1    1.07    0.71
  -6   0  -1    0.14    0.77
   6   0   1    0.32    0.53
  -6   0  -1   -0.21    0.57
   6   0   1    1.20    0.67
   7   0   1    0.22    0.55
  -7   0  -1    0.02    0.61
   7   0   1   -0.24    0.59
  -7   0  -1    0.29    0.62
  -7   0  -1   -0.36    0.82
   7   0   1   -0.24    0.86
   7   0   1    1.15    0.96
   7   0   1   -0.18    0.58
   7   0   1    0.42    0.79
   8   0   1    0.74    0.78
  -8   0  -1    0.37    1.07
   8   0   1   -0.15    0.84
   8   0   1    0.29    0.91
  -8   0  -1   -0.04    0.70
   8   0   1    0.07    0.77
  -8   0  -1    0.18    0.81
   9   0   1   -0.08    0.87
   9   0   1   -0.93    0.59
  -9   0  -1    0.70    1.03
  -9   0  -1    0.58    1.04
   9   0   1    2.96    1.22
  -9   0  -1   -0.29    0.70
  10   0   1   -0.54    0.51
 -10   0  -1    0.57    1.11
  10   0   1   -0.74    0.78
 -10   0  -1   -0.85    0.97
  10   0   1    1.27    1.12
  10   0   1    1.35    1.17
 -10   0  -1   -0.76    0.85
 -11   0  -1    2.06    1.37
  11   0   1   -0.37    1.10
 -11   0  -1   -0.68    1.16
  11   0   1   -0.41    1.03
  11   0   1    0.86    0.62
 -11   0  -1    0.52    0.93
  11   0   1   -0.29    0.82
 -12   0  -1    2.70    1.63
 -12   0  -1   -1.60    1.16
  12   0   1   -1.83    0.92
  12   0   1    1.35    1.42
 -12   0  -1    0.32    1.21
 -13   0  -1   -0.59    1.45
 -13   0  -1    0.39    1.40
  13   0   1    0.74    1.54
 -13   0  -1   -1.50    1.29
 -14   0  -1   -0.68    1.18
  14   0   1    1.05    1.53
 -14   0  -1   -0.11    1.52
 -15   0  -1   -0.19    1.70
  15   0   1    1.93    1.66
 -15   0  -1   -0.08    1.38
 -16   0  -1   -2.95    1.62
 -16   0  -1   -1.85    1.79
 -16  -1   1    0.65    1.96
  16  -1  -1   -0.27    1.67
 -16  -1   1    3.57    2.35
 -16   1   1    0.81    2.00
  16   1  -1    2.03    1.79
 -16   1   1   -0.60    1.70
  15  -1  -1    4.80    2.05
 -15  -1   1   -0.90    1.70
  15  -1  -1    1.39    1.96
 -15  -1   1    1.99    1.51
 -15   1   1    4.16    2.18
  15   1  -1    4.20    2.21
 -15   1   1    0.96    1.45
  15   1  -1    2.97    2.37
 -14  -1   1    4.15    2.02
 -14  -1   1    8.68    2.35
  14  -1  -1    7.11    2.10
  14  -1  -1    6.96    2.32
  14   1  -1    9.57    2.69
 -14   1   1    8.06    2.33
 -14   1   1   11.18    2.69
  14   1  -1    9.22    2.46
 -13  -1   1    6.26    2.11
  13  -1  -1   12.03    2.78
  13  -1  -1    8.90    2.15
 -13  -1   1    7.04    2.23
 -13  -1   1    8.59    2.26
  13   1  -1    9.72    2.38
 -13   1   1   11.06    2.57
 -13   1   1   11.86    2.46
  13   1  -1    8.34    2.50
  12  -1  -1    1.79    1.37
 -12  -1   1    2.07    1.57
 -12  -1   1    0.35    1.03
 -12  -1   1    0.31    1.11
  12  -1  -1    3.03    1.75
 -12   1   1    0.66    1.31
  12   1  -1   -1.25    0.74
 -12   1   1    1.88    1.48
 -12   1   1    1.17    1.18
  12   1  -1    1.93    1.39
  11  -1  -1    5.14    1.55
  11  -1  -1    4.56    1.78
 -11  -1   1    2.53    1.52
 -11  -1   1    2.28    1.46
 -11  -1   1    4.04    1.38
 -11   1   1    1.77    1.27
 -11   1   1    6.88    1.70
  11   1  -1    3.79    0.91
  11   1  -1    7.22    1.80
 -11   1   1    4.20    1.57
  11   1  -1    1.27    1.22
  10  -1  -1    0.83    1.18
  10  -1  -1    0.36    0.41
 -10  -1   1    0.71    1.10
 -10  -1   1    1.39    1.15
  10  -1  -1   -0.80    0.84
 -10  -1   1    0.58    1.08
 -10   1   1    0.05    1.00
 -10   1   1    1.01    0.99
  10   1  -1    0.73    1.11
 -10   1   1    1.56    1.21
  10   1  -1    0.04    0.48
  10   1  -1    0.02    0.88
   9  -1  -1   -0.34    0.34
  -9  -1   1    1.16    1.05
   9  -1  -1   -0.41    0.39
   9  -1  -1   -0.01    0.79
   9  -1  -1    1.76    1.02
   9  -1  -1    0.47    0.50
   9  -1  -1    0.12    0.78
  -9  -1   1    0.89    0.84
  -9  -1   1   -0.01    0.64
   9   1  -1    1.81    1.05
   9   1  -1    0.08    1.10
  -9   1   1   -0.36    0.83
  -9   1   1    2.00    1.23
  -9   1   1    0.76    1.01
   9   1  -1    0.40    0.53
  -9   1   1   -0.63    0.54
   8  -1  -1   13.75    2.08
  -8  -1   1   12.27    1.99
   8  -1  -1   11.14    1.18
   8  -1  -1   12.51    1.33
   8  -1  -1   14.30    1.36
  -8  -1   1   10.85    1.76
   8  -1  -1    6.43    1.50
   8  -1  -1   11.38    2.06
  -8  -1   1    9.72    1.86
  -8  -1   1   13.13    1.80
  -8   1   1   11.06    1.80
  -8   1   1   10.54    1.82
   8   1  -1   12.96    1.49
   8   1  -1   13.86    1.51
   8   1  -1   12.80    1.44
  -8   1   1   12.38    1.50
   8   1  -1   11.19    1.83
   8   1  -1   12.05    2.13
  -8   1   1   13.62    1.93
  -7  -1   1    2.96    1.07
   7  -1  -1    2.78    0.57
   7  -1  -1    1.91    0.56
   7  -1  -1    1.31    1.03
  -7  -1   1    2.89    1.06
   7  -1  -1    1.26    0.73
   7  -1  -1    2.58    0.50
   7  -1  -1    2.73    0.94
  -7  -1   1    1.83    0.97
  -7  -1   1    3.41    0.86
   7  -1  -1    0.95    0.78
   7   1  -1    2.65    0.69
  -7   1   1    0.39    0.91
  -7   1   1    1.47    0.74
   7   1  -1    2.98    0.73
   7   1  -1    3.44    1.18
  -7   1   1    2.18    0.68
   7   1  -1    2.20    0.83
  -7   1   1    2.59    0.95
   7   1  -1    2.69    0.97
   6  -1  -1    2.22    0.51
  -6  -1   1    1.55    0.88
   6  -1  -1    0.56    0.77
   6  -1  -1    0.49    0.45
  -6  -1   1   -0.66    0.65
  -6  -1   1    1.36    0.66
  -6  -1   1    0.59    0.53
   6  -1  -1    2.01    0.77
   6  -1  -1    1.76    0.95
   6  -1  -1    0.82    0.39
   6  -1  -1   -0.09    0.70
  -6   1   1    0.74    0.77
  -6   1   1    1.33    0.61
  -6   1   1    2.06    0.56
   6   1  -1    0.43    0.46
   6   1  -1    1.65    0.80
   6   1  -1    0.68    0.77
  -6   1   1    0.92    0.71
   6   1  -1    0.85    0.68
   6   1  -1    1.11    0.49
  -5  -1   1   46.56    3.09
   5  -1  -1   43.07    3.34
  -5  -1   1   44.93    3.31
   5  -1  -1   44.20    2.89
   5  -1  -1   42.25    3.44
   5  -1  -1   48.13    2.94
   5  -1  -1   50.46    3.33
   5  -1  -1   42.34    3.21
  -5  -1   1   47.19    3.22
   5  -1  -1   46.55    3.46
  -5  -1   1   41.14    3.46
  -5  -1   1   42.08    3.25
   5  -1  -1   43.12    2.90
   5   1  -1   51.84    3.66
  -5   1   1   44.30    3.06
   5   1  -1   43.64    3.04
   5   1  -1   46.78    3.09
  -5   1   1   43.47    3.27
  -5   1   1   48.26    3.26
   5   1  -1   43.83    3.41
  -5   1   1   48.30    3.26
  -5   1   1   42.01    3.36
   5   1  -1   45.41    3.42
  -5   1   1   43.13    3.31
   4  -1  -1   17.06    1.24
  -4  -1   1   15.48    1.40
   4  -1  -1   16.69    1.50
   4  -1  -1   16.58    1.24
   4  -1  -1   16.56    1.21
  -4  -1   1   16.99    1.63
  -4  -1   1   17.68    1.83
   4  -1  -1   16.68    1.88
  -4  -1   1   15.02    1.62
  -4  -1   1   18.38    1.56
  -4  -1   1   17.46    1.46
   4  -1  -1   17.51    1.70
   4  -1  -1   16.06    1.57
   4  -1  -1   17.77    1.70
  -4  -1   1   17.54    1.84
  -4  -1   1   18.38    1.72
  -4  -1   1   18.46    1.57
  -4   1   1   18.31    1.85
  -4   1   1   18.07    1.60
  -4   1   1   18.41    1.52
   4   1  -1   14.76    1.72
  -4   1   1   17.50    1.60
  -4   1   1   17.52    1.57
   4   1  -1   21.03    1.87
   4   1  -1   15.96    1.35
   4   1  -1   20.10    1.70
   4   1  -1   15.99    1.50
   4   1  -1   17.60    1.82
  -4   1   1   16.72    1.32
  -4   1   1   20.46    1.62
  -4   1   1   16.67    1.23
   4   1  -1   18.95    1.43
  -3  -1   1   24.58    1.95
   3  -1  -1   24.92    1.85
   3  -1  -1   23.92    1.58
   3  -1  -1   25.78    1.93
   3  -1  -1   22.43    1.90
  -3  -1   1   25.87    1.93
   3  -1  -1   22.44    1.87
  -3  -1   1   23.55    1.73
  -3  -1   1   27.02    1.94
   3  -1  -1   22.47    1.57
  -3  -1   1   26.40    2.00
  -3  -1   1   26.96    2.07
  -3  -1   1   23.25    1.90
  -3  -1   1   23.76    1.74
  -3  -1   1   21.17    1.88
  -3   1   1   25.09    1.58
  -3   1   1   26.24    1.86
   3   1  -1   26.00    2.11
   3   1  -1   24.78    1.77
   3   1  -1   24.88    1.73
   3   1  -1   24.50    1.94
  -3   1   1   23.73    1.83
  -3   1   1   24.58    1.89
  -3   1   1   23.24    1.85
   3   1  -1   24.69    1.92
  -3   1   1   25.77    1.65
   3   1  -1   24.42    1.93
   3   1  -1   25.05    1.86
  -3   1   1   24.42    1.96
  -3   1   1   24.63    1.88
  -3   1   1   22.54    1.58
  -2  -1   1    1.38    0.40
  -2  -1   1    1.47    0.49
  -2  -1   1    1.98    0.49
   2  -1  -1   -0.04    0.27
   2  -1  -1   -0.11    0.28
  -2  -1   1    1.23    0.51
  -2  -1   1    0.14    0.38
  -2  -1   1    0.11    0.27
   2  -1  -1    1.37    0.36
   2  -1  -1    0.05    0.27
  -2  -1   1    0.03    0.25
   2  -1  -1    1.39    0.21
   2   1  -1    0.33    0.41
  -2   1   1    1.92    0.21
  -2   1   1   -0.01    0.22
   2   1  -1    0.08    0.41
  -2   1   1    0.04    0.29
   2   1  -1    1.21    0.47
   2   1  -1    1.33    0.35
  -2   1   1    1.65    0.41
  -2   1   1    0.94    0.43
  -2   1   1    1.31    0.20
  -2   1   1    0.95    0.34
  -2   1   1    1.22    0.36
   2   1  -1    0.06    0.38
   2   1  -1    1.36    0.35
   2   1  -1    0.03    0.37
  -1  -1   1   -0.07    0.17
  -1  -1   1    0.07    0.17
  -1  -1   1    0.03    0.27
   1  -1  -1   -0.10    0.17
   1  -1  -1   -0.01    0.11
   1  -1  -1    0.21    0.17
  -1  -1   1    0.62    0.25
  -1  -1   1   -0.11    0.17
   1  -1  -1    0.06    0.18
  -1  -1   1    0.72    0.28
  -1  -1   1   -0.12    0.16
   1  -1  -1   -0.03    0.04
  -1   1   1    0.16    0.15
   1   1  -1   -0.03    0.18
   1   1  -1    0.40    0.22
   1   1  -1    0.43    0.22
  -1   1   1   -0.12    0.12
  -1   1   1    0.17    0.13
  -1   1   1    0.01    0.11
  -1   1   1    0.77    0.27
   1   1  -1    0.20    0.19
   1   1  -1    0.01    0.15
  -1   1   1    0.49    0.20
   1   1  -1   -0.07    0.19
   1   1  -1    1.00    0.32
   0  -1   1   -0.07    0.04
   0  -1  -1    0.01    0.04
   0  -1   1    0.00    0.04
   0  -1   1   -0.02    0.02
   0  -1  -1   -0.03    0.12
   0  -1   1   -0.01    0.05
   0  -1   1    0.21    0.15
   0  -1   1   -0.03    0.15
   0   1   1   -0.03    0.04
   0   1   1    0.07    0.13
   0   1  -1   -0.03    0.04
   0   1  -1    0.04    0.11
   0   1  -1   -0.02    0.02
   0   1  -1   -0.07    0.11
   0   1  -1    0.04    0.07
   0   1   1   -0.07    0.03
   0   1   1   -0.14    0.10
   0   1  -1    0.02    0.12
   0   1  -1   -0.11    0.17
  -1  -1  -1   -0.59    0.19
   1  -1   1   -0.56    0.15
   1  -1   1    0.70    0.30
  -1  -1  -1    0.43    0.23
   1  -1   1    0.72    0.31
   1  -1   1   -0.30    0.23
   1  -1   1   -0.39    0.20
  -1  -1  -1   -0.25    0.20
  -1  -1  -1   -0.37    0.17
   1  -1   1    0.68    0.33
  -1  -1  -1    0.16    0.32
   1  -1   1    0.19    0.19
   1   1   1   -0.41    0.21
  -1   1  -1    0.34    0.29
   1   1   1    0.52    0.33
  -1   1  -1   -0.36    0.16
   1   1   1    0.81    0.28
   1   1   1   -0.42    0.25
  -1   1  -1    0.97    0.31
   1   1   1    0.89    0.27
  -1   1  -1    0.33    0.24
   1   1   1   -0.40    0.19
  -3  -1  -1   -0.24    0.53
   3  -1   1    0.01    0.58
  -3  -1  -1    0.19    0.44
  -3  -1  -1    0.10    0.43
   3  -1   1   -0.14    0.46
   3  -1   1   -0.41    0.46
   3  -1   1   -0.15    0.37
   3  -1   1   -0.32    0.51
  -3  -1  -1   -0.69    0.57
   3  -1   1    0.53    0.55
  -3  -1  -1    0.53    0.58
  -3  -1  -1    0.20    0.48
  -3  -1  -1    0.25    0.40
   3  -1   1    0.29    0.42
  -3   1  -1   -0.12    0.48
  -3   1  -1    0.19    0.39
   3   1   1   -0.26    0.39
  -3   1  -1   -0.52    0.36
   3   1   1   -0.31    0.45
  -3   1  -1    0.02    0.54
  -3   1  -1   -0.50    0.36
   3   1   1    0.82    0.72
   3   1   1   -0.21    0.44
  -3   1  -1    0.23    0.62
  -3   1  -1   -0.01    0.41
   3   1   1   -0.05    0.36
   3   1   1    0.27    0.61
   3   1   1   -0.37    0.44
   3   1   1   -0.10    0.49
   3   1   1   -0.16    0.54
  -3   1  -1   -0.70    0.40
  -4  -1  -1    1.04    0.53
   4  -1   1    0.59    0.52
  -4  -1  -1    0.30    0.50
   4  -1   1    1.49    0.65
   4  -1   1    0.40    0.54
  -4  -1  -1    1.44    0.64
   4  -1   1    1.24    0.66
  -4  -1  -1    1.55    0.78
  -4  -1  -1    0.14    0.62
   4  -1   1    0.97    0.52
  -4  -1  -1    1.50    0.58
  -4  -1  -1    1.00    0.72
   4  -1   1    0.25    0.49
   4  -1   1    0.95    0.51
   4  -1   1    0.81    0.70
  -4   1  -1    1.20    0.71
   4   1   1    0.50    0.71
  -4   1  -1    1.03    0.57
   4   1   1    0.58    0.66
  -4   1  -1    0.87    0.75
   4   1   1    0.46    0.54
   4   1   1    0.81    0.61
   4   1   1    1.07    0.51
   4   1   1    0.82    0.62
  -4   1  -1    1.63    0.75
  -4   1  -1    0.97    0.58
   4   1   1    2.00    0.63
  -4   1  -1    1.27    0.66
   4   1   1    0.26    0.71
  -4   1  -1   -0.10    0.60
  -4   1  -1    0.28    0.45
   4   1   1    1.01    0.74
  -5  -1  -1   17.67    1.89
   5  -1   1   18.01    1.98
   5  -1   1   17.02    2.02
  -5  -1  -1   19.52    1.77
   5  -1   1   21.42    1.63
   5  -1   1   18.26    1.80
   5  -1   1   19.68    2.12
  -5  -1  -1   17.15    1.93
   5  -1   1   17.72    1.93
  -5  -1  -1   16.81    2.09
   5   1   1   21.03    2.33
   5   1   1   18.94    2.01
  -5   1  -1   24.14    1.75
  -5   1  -1   19.27    1.86
   5   1   1   15.65    1.92
   5   1   1   15.72    1.78
   5   1   1   19.39    1.64
   5   1   1   18.89    2.11
   5   1   1   19.10    1.67
  -5   1  -1   19.01    2.08
  -5   1  -1   17.63    1.96
  -6  -1  -1    0.12    0.76
  -6  -1  -1    0.12    0.69
   6  -1   1    0.57    0.61
   6  -1   1    0.75    0.90
   6  -1   1   -0.36    0.41
   6  -1   1    0.56    0.78
   6  -1   1   -0.42    0.51
   6  -1   1    0.56    0.60
   6  -1   1   -1.44    0.59
  -6  -1  -1   -0.20    0.74
   6   1   1   -0.11    0.45
   6   1   1    0.98    0.64
  -6   1  -1    0.00    0.55
  -6   1  -1    0.15    0.75
  -6   1  -1    0.70    0.74
   6   1   1   -0.24    0.44
   6   1   1   -0.26    0.76
   6   1   1    0.25    0.59
   6   1   1   -0.18    0.84
  -6   1  -1   -0.31    0.70
   6   1   1    0.91    0.80
  -7  -1  -1   -0.13    0.79
   7  -1   1   -0.51    0.76
   7  -1   1   -0.16    0.60
  -7  -1  -1   -0.30    0.55
  -7  -1  -1   -0.54    0.55
   7  -1   1   -0.36    0.60
   7  -1   1    0.60    0.47
   7  -1   1    0.41    0.57
   7  -1   1   -0.89    0.59
   7  -1   1   -0.24    0.77
   7   1   1   -0.02    0.58
   7   1   1   -0.29    0.74
  -7   1  -1   -0.09    0.66
  -7   1  -1   -0.19    0.60
  -7   1  -1    0.90    0.91
   7   1   1   -1.53    0.68
   7   1   1   -0.21    0.95
   7   1   1   -0.45    0.62
  -8  -1  -1   46.08    3.77
   8  -1   1   40.16    3.00
   8  -1   1   42.20    3.42
  -8  -1  -1   42.92    3.44
  -8  -1  -1   35.14    3.32
   8  -1   1   45.91    3.69
   8  -1   1   46.30    3.61
   8  -1   1   36.17    3.94
   8   1   1   42.88    3.64
   8   1   1   36.03    3.91
  -8   1  -1   35.70    3.47
   8   1   1   39.49    3.37
  -8   1  -1   41.65    3.42
  -8   1  -1   39.26    3.55
   8   1   1   36.69    3.20
  -9  -1  -1    1.02    1.13
   9  -1   1    2.50    0.99
   9  -1   1    1.33    0.97
  -9  -1  -1    0.53    1.06
   9  -1   1    1.80    1.03
  -9  -1  -1    1.43    0.90
   9   1   1    1.89    1.00
   9   1   1    1.08    1.05
  -9   1  -1    0.01    1.01
  -9   1  -1    1.46    1.14
   9   1   1    1.49    1.01
  -9   1  -1   -0.18    0.90
 -10  -1  -1   -0.96    0.69
 -10  -1  -1    1.53    1.19
  10  -1   1    0.74    1.10
  10  -1   1   -0.48    0.95
 -10  -1  -1    0.10    0.87
  10  -1   1   -0.43    0.66
  10  -1   1    0.01    0.46
 -10   1  -1    0.65    1.17
 -10   1  -1    0.02    1.00
  10   1   1   -0.11    0.54
  10   1   1    0.46    1.17
  10   1   1    0.19    0.97
  10   1   1   -0.12    0.77
 -10   1  -1    1.39    1.24
  11  -1   1    3.58    1.44
  11  -1   1    3.87    1.55
 -11  -1  -1    2.00    1.41
 -11  -1  -1    1.63    1.34
 -11  -1  -1    1.47    1.36
  11  -1   1    1.60    0.67
  11   1   1    0.80    1.40
 -11   1  -1    1.62    1.20
 -11   1  -1    2.60    1.44
  11   1   1    1.42    1.43
 -11   1  -1    1.62    1.32
  11   1   1    0.70    1.19
  11   1   1    1.77    0.78
  12  -1   1    6.33    2.00
  12  -1   1    4.13    1.69
 -12  -1  -1    4.94    1.84
 -12  -1  -1    4.19    1.60
 -12  -1  -1    7.95    2.02
 -12   1  -1    4.98    1.81
 -12   1  -1    5.52    1.86
 -12   1  -1    7.91    2.09
  12   1   1    7.82    2.12
  13  -1   1    1.58    1.52
 -13  -1  -1    0.49    1.16
 -13  -1  -1    0.68    1.39
 -13  -1  -1    1.25    1.24
  13   1   1    1.43    1.64
 -13   1  -1   -0.26    1.41
 -13   1  -1   -0.55    1.37
 -14  -1  -1    0.70    1.75
  14  -1   1   -1.89    1.16
 -14  -1  -1    1.03    1.73
 -14   1  -1    0.84    1.69
 -14   1  -1    0.84    1.30
  14   1   1   -1.20    1.39
 -15  -1  -1    3.75    2.15
 -15  -1  -1   -0.21    1.06
  15  -1   1   -1.86    1.34
 -15   1  -1    0.92    1.80
 -15   1  -1    0.12    1.69
  15   1   1   -2.47    1.46
 -16  -1  -1    1.91    1.75
 -16  -1  -1   -1.31    1.74
 -16   1  -1    3.08    2.20
 -16   1  -1    1.41    2.10
  16  -2  -1    0.07    1.67
 -16  -2   1    5.40    2.41
 -16  -2   1   -0.03    1.37
 -16   2   1   -1.47    1.87
  16   2  -1   -0.52    1.40
 -16   2   1    0.15    1.80
 -15  -2   1   -0.46    1.55
 -15  -2   1   -0.98    1.61
  15  -2  -1   -1.02    1.24
  15   2  -1   -0.15    1.56
  15   2  -1    1.03    1.58
 -15   2   1   -0.34    1.71
 -15   2   1    0.59    1.69
 -14  -2   1   14.47    2.93
  14  -2  -1   16.20    2.87
 -14  -2   1   18.82    3.08
  14  -2  -1   15.37    3.11
 -14   2   1   10.18    2.71
  14   2  -1   15.16    3.01
 -14   2   1   14.14    2.80
  14   2  -1   14.06    2.90
 -13  -2   1    7.17    1.96
 -13  -2   1    7.98    2.25
  13  -2  -1    6.54    2.19
 -13  -2   1    9.32    2.36
  13  -2  -1    4.43    1.77
  13   2  -1    8.42    2.28
 -13   2   1    8.13    2.15
 -13   2   1    5.60    2.01
  13   2  -1    9.56    2.27
  12  -2  -1   -0.73    1.17
 -12  -2   1    1.36    1.48
  12  -2  -1    0.62    1.50
 -12  -2   1   -0.77    0.84
 -12  -2   1    0.31    1.29
 -12   2   1    1.17    1.44
  12   2  -1    1.05    1.30
 -12   2   1    1.70    1.44
  12   2  -1   -0.18    1.10
 -12   2   1   -1.49    0.92
 -11  -2   1    0.94    1.02
  11  -2  -1    2.13    1.52
 -11  -2   1    0.93    1.14
  11  -2  -1    2.79    1.35
 -11  -2   1    1.78    1.24
  11   2  -1   -0.84    0.79
 -11   2   1    3.05    1.41
  11   2  -1    1.27    0.72
  11   2  -1    1.64    1.28
 -11   2   1    1.87    1.32
 -11   2   1    0.27    1.26
 -10  -2   1   -0.48    0.92
  10  -2  -1   -0.03    0.82
  10  -2  -1    0.03    0.87
  10  -2  -1    0.13    0.35
 -10  -2   1   -0.23    1.02
 -10  -2   1   -0.14    0.80
  10   2  -1   -0.07    0.99
  10   2  -1    1.20    0.99
 -10   2   1    0.50    0.65
 -10   2   1    0.16    0.76
 -10   2   1    0.78    0.95
 -10   2   1    1.19    1.14
  10   2  -1    0.19    0.54
   9  -2  -1    0.60    0.78
   9  -2  -1    0.33    0.40
  -9  -2   1    0.48    1.01
   9  -2  -1   -0.12    0.42
   9  -2  -1    0.85    0.90
  -9  -2   1    0.49    1.00
   9  -2  -1    0.40    0.31
  -9  -2   1   -0.67    0.88
   9  -2  -1    0.32    0.82
  -9   2   1   -0.05    0.89
   9   2  -1    1.22    0.62
  -9   2   1    1.09    0.97
  -9   2   1    0.19    0.56
   9   2  -1    0.80    0.98
   9   2  -1   -0.19    0.76
  -9   2   1   -0.75    0.96
   8  -2  -1   20.53    2.46
   8  -2  -1   20.40    1.55
   8  -2  -1   20.65    1.61
   8  -2  -1   20.16    2.48
   8  -2  -1   19.36    1.45
  -8  -2   1   17.86    2.35
   8  -2  -1   21.12    2.42
  -8  -2   1   13.72    2.22
   8  -2  -1   17.09    2.61
  -8  -2   1   17.19    2.39
   8   2  -1   19.64    2.00
   8   2  -1   20.73    2.75
  -8   2   1   20.09    2.40
   8   2  -1   20.97    2.59
  -8   2   1   21.21    2.47
  -8   2   1   21.24    1.79
  -8   2   1   17.10    2.46
   7  -2  -1   35.45    3.01
   7  -2  -1   32.10    2.72
  -7  -2   1   26.77    2.35
   7  -2  -1   30.19    2.60
  -7  -2   1   31.18    2.51
   7  -2  -1   31.89    2.09
  -7  -2   1   27.24    2.57
   7  -2  -1   30.96    2.68
  -7  -2   1   19.62    2.77
  -7  -2   1   33.66    2.71
   7  -2  -1   28.39    2.10
   7  -2  -1   27.62    1.98
  -7   2   1   30.84    2.25
  -7   2   1   31.16    2.66
   7   2  -1   29.57    2.33
   7   2  -1   33.17    2.40
  -7   2   1   26.91    2.58
   7   2  -1   32.10    3.37
   7   2  -1   25.80    2.96
   7   2  -1   30.04    2.79
  -7   2   1   28.42    3.02
  -6  -2   1    2.65    1.09
   6  -2  -1    5.09    1.30
  -6  -2   1    6.52    1.02
  -6  -2   1    4.58    1.06
   6  -2  -1    4.25    0.55
   6  -2  -1    5.52    0.74
   6  -2  -1    6.20    0.68
   6  -2  -1    5.01    1.06
  -6  -2   1    5.66    1.01
   6  -2  -1    6.68    1.18
   6  -2  -1    6.12    1.16
  -6   2   1    6.64    1.09
  -6   2   1    6.04    0.82
   6   2  -1    6.51    1.45
  -6   2   1    5.56    1.14
   6   2  -1    5.52    0.97
  -6   2   1    4.21    1.05
  -6   2   1    5.59    1.16
   6   2  -1    6.19    1.25
   6   2  -1    6.05    1.31
   6   2  -1    6.14    0.92
   5  -2  -1   10.51    0.78
   5  -2  -1   11.01    1.40
  -5  -2   1   10.57    1.43
  -5  -2   1   10.04    1.47
   5  -2  -1    9.75    1.44
   5  -2  -1   12.89    1.49
   5  -2  -1    9.80    1.35
  -5  -2   1    9.85    1.57
  -5  -2   1   11.05    1.25
  -5  -2   1   11.36    1.35
   5  -2  -1   10.58    1.30
   5  -2  -1    8.95    0.92
   5  -2  -1   10.58    0.83
   5   2  -1    9.65    1.62
  -5   2   1    8.14    1.26
   5   2  -1   10.51    1.45
  -5   2   1   10.00    0.96
   5   2  -1   11.62    1.62
  -5   2   1   10.02    1.35
  -5   2   1    9.17    1.29
  -5   2   1   10.91    1.32
   5   2  -1    8.76    1.13
  -5   2   1   12.36    1.35
   5   2  -1   12.60    1.31
   4  -2  -1   15.20    1.53
  -4  -2   1   17.47    1.83
   4  -2  -1   14.86    1.71
   4  -2  -1   14.61    0.99
  -4  -2   1   16.98    1.70
   4  -2  -1   16.29    1.62
   4  -2  -1   14.67    1.49
  -4  -2   1   14.61    1.65
  -4  -2   1   14.06    1.45
  -4  -2   1   16.46    1.69
   4  -2  -1   15.02    1.46
  -4  -2   1   17.14    1.47
   4  -2  -1   15.78    1.03
  -4  -2   1   11.80    1.51
  -4  -2   1   15.57    1.74
   4  -2  -1   14.57    1.07
  -4   2   1   15.98    1.65
   4   2  -1   15.84    1.70
   4   2  -1   15.54    1.69
   4   2  -1   15.29    1.74
  -4   2   1   14.66    1.58
  -4   2   1   16.13    1.45
  -4   2   1   14.07    1.33
  -4   2   1   15.08    1.43
   4   2  -1   14.35    1.33
  -4   2   1   14.46    1.38
   4   2  -1   18.46    1.91
   4   2  -1   15.36    1.58
   4   2  -1   14.31    1.32
  -3  -2   1   31.60    2.31
  -3  -2   1   27.46    2.18
  -3  -2   1   31.57    2.15
   3  -2  -1   29.26    2.13
   3  -2  -1   28.33    2.21
  -3  -2   1   29.93    2.40
  -3  -2   1   30.32    2.26
  -3  -2   1   28.28    2.34
   3  -2  -1   30.95    2.14
  -3  -2   1   27.10    2.13
  -3  -2   1   32.97    2.32
   3  -2  -1   31.35    2.13
   3   2  -1   30.34    2.22
  -3   2   1   26.58    2.09
   3   2  -1   30.20    2.14
  -3   2   1   31.63    2.23
   3   2  -1   28.38    2.12
   3   2  -1   29.92    2.25
  -3   2   1   28.81    2.12
   3   2  -1   28.19    2.37
  -3   2   1   31.35    2.17
  -3   2   1   28.54    2.11
   3   2  -1   31.17    2.36
   3   2  -1   32.91    2.43
  -3   2   1   29.13    2.18
  -2  -2   1    4.75    0.72
  -2  -2   1    4.45    0.74
   2  -2  -1    4.82    0.57
   2  -2  -1    4.37    0.50
  -2  -2   1    5.31    0.74
  -2  -2   1    3.28    0.61
  -2  -2   1    4.81    0.72
  -2  -2   1    2.65    0.58
   2  -2  -1    5.62    0.63
   2  -2  -1    5.57    0.57
   2   2  -1    5.51    0.76
  -2   2   1    4.69    0.66
   2   2  -1    5.85    0.71
   2   2  -1    4.66    0.68
  -2   2   1    5.35    0.56
   2   2  -1    1.76    0.60
  -2   2   1    4.95    0.61
  -2   2   1    5.06    0.59
  -2   2   1    4.11    0.36
   2   2  -1    6.73    0.71
  -2   2   1    6.08    0.56
  -2   2   1    5.10    0.69
   1  -2  -1   12.79    0.99
   2  -2   1   27.83    2.15
   2  -2   1   30.70    2.08
  -2  -2  -1   28.14    2.07
  -2  -2  -1   30.68    2.27
  -2  -2  -1   31.27    2.13
   2  -2   1   26.72    2.02
   2  -2   1   32.28    2.16
   2  -2   1   31.67    2.14
   2  -2   1   29.40    1.93
   2  -2   1   31.62    1.99
  -2  -2  -1   29.42    2.01
  -2   2  -1   31.56    1.94
   2   2   1   35.61    2.05
  -2   2  -1   27.88    2.06
  -2   2  -1   29.46    2.03
   2   2   1   22.47    2.06
  -2   2  -1   25.64    2.12
  -2   2  -1   34.35    2.19
   2   2   1   35.26    2.15
   2   2   1   31.36    2.09
  -2   2  -1   32.87    2.16
   2   2   1   28.68    2.11
   2   2   1   32.37    2.28
  -2   2  -1   30.75    1.99
   2   2   1   28.59    2.08
   3  -2   1   80.70    4.91
  -3  -2  -1   73.60    4.97
   3  -2   1   80.33    4.87
  -3  -2  -1   80.94    5.13
   3  -2   1   74.54    4.87
  -3  -2  -1   76.48    5.05
  -3  -2  -1   81.98    5.08
   3  -2   1   84.21    5.15
  -3  -2  -1   67.87    5.36
   3  -2   1   77.18    5.06
   3  -2   1   86.10    5.29
   3  -2   1   80.25    5.24
  -3  -2  -1   77.28    5.03
  -3  -2  -1   77.32    5.33
   3  -2   1   73.54    5.01
   3   2   1   80.63    5.11
  -3   2  -1   80.60    4.89
  -3   2  -1   72.92    5.08
   3   2   1   78.99    4.99
   3   2   1   92.92    5.41
  -3   2  -1   81.26    5.06
   3   2   1   76.13    5.04
  -3   2  -1   86.30    5.18
   3   2   1   83.16    5.10
   3   2   1   78.47    5.13
  -3   2  -1   82.48    5.02
   3   2   1   77.67    5.00
  -3   2  -1   81.59    5.23
  -3   2  -1   77.32    4.91
  -3   2  -1   76.54    5.25
   3   2   1   66.06    5.37
  -4  -2  -1   10.79    1.35
   4  -2   1    7.53    1.13
   4  -2   1   10.10    1.24
  -4  -2  -1    8.42    1.20
   4  -2   1   10.01    0.88
  -4  -2  -1    9.53    1.42
   4  -2   1    7.18    1.20
   4  -2   1   12.31    1.38
   4  -2   1    9.27    1.05
  -4  -2  -1    8.90    1.28
   4  -2   1    8.56    1.01
  -4  -2  -1    8.00    1.14
   4  -2   1   10.15    1.27
  -4  -2  -1   10.13    1.25
  -4  -2  -1   10.32    1.39
   4   2   1   10.73    1.34
  -4   2  -1    9.55    1.19
   4   2   1   10.58    1.23
  -4   2  -1    9.17    1.34
   4   2   1    9.01    1.16
  -4   2  -1    9.69    1.30
   4   2   1   11.07    1.45
  -4   2  -1    8.17    1.06
  -4   2  -1   11.40    1.33
   4   2   1   10.69    1.55
   4   2   1   10.25    1.21
  -4   2  -1    9.27    1.33
   4   2   1   11.19    1.35
  -4   2  -1   10.17    1.06
  -4   2  -1    9.66    1.25
   4   2   1    7.69    1.24
  -5  -2  -1   32.46    2.56
  -5  -2  -1   28.77    2.41
  -5  -2  -1   30.95    2.64
   5  -2   1   27.41    2.36
   5  -2   1   26.37    2.22
   5  -2   1   26.72    2.41
  -5  -2  -1   26.62    2.48
   5  -2   1   35.25    2.63
   5  -2   1   29.69    2.51
   5  -2   1   32.93    2.26
  -5  -2  -1   31.20    2.39
   5   2   1   39.86    2.79
  -5   2  -1   28.17    2.24
   5   2   1   34.91    2.86
  -5   2  -1   30.18    2.48
   5   2   1   31.60    2.52
  -5   2  -1   26.75    2.19
   5   2   1   30.97    2.53
  -5   2  -1   32.11    2.53
   5   2   1   31.89    2.36
   5   2   1   26.71    2.40
  -5   2  -1   28.30    2.39
   6  -2   1   61.43    4.38
  -6  -2  -1   52.10    4.43
   6  -2   1   52.26    4.29
  -6  -2  -1   61.26    4.28
   6  -2   1   57.48    4.16
   6  -2   1   56.59    3.95
  -6  -2  -1   56.86    4.13
   6  -2   1   61.66    3.91
   6  -2   1   56.02    4.22
   6   2   1   65.95    4.14
  -6   2  -1   55.49    4.20
  -6   2  -1   54.45    4.27
   6   2   1   56.52    4.18
   6   2   1   61.04    4.46
   6   2   1   53.23    4.30
   6   2   1   56.90    4.56
  -6   2  -1   58.19    3.88
   6   2   1   55.02    4.07
  -6   2  -1   59.18    4.18
  -6   2  -1   56.17    3.95
  -7  -2  -1   14.24    2.01
  -7  -2  -1   17.94    2.07
   7  -2   1   13.30    1.89
   7  -2   1   16.17    2.06
  -7  -2  -1   14.59    2.18
   7  -2   1   14.53    2.11
   7  -2   1   16.81    1.48
   7  -2   1   15.87    2.08
   7  -2   1   17.06    1.69
   7   2   1   14.44    1.93
  -7   2  -1   13.17    1.87
   7   2   1   15.28    1.87
   7   2   1   14.67    2.10
  -7   2  -1   14.84    1.95
   7   2   1   14.11    2.05
  -7   2  -1   13.25    1.91
  -8  -2  -1   33.58    3.40
   8  -2   1   34.38    3.11
   8  -2   1   34.78    3.07
  -8  -2  -1   28.27    3.42
   8  -2   1   34.50    3.09
   8  -2   1   32.91    3.55
   8  -2   1   37.44    2.60
  -8  -2  -1   34.28    3.04
   8   2   1   29.88    3.42
  -8   2  -1   35.12    3.15
  -8   2  -1   29.96    3.35
   8   2   1   33.59    2.97
   8   2   1   28.89    3.35
  -8   2  -1   31.77    3.34
   8   2   1   36.71    3.04
   9  -2   1    2.87    1.19
   9  -2   1    1.62    0.98
  -9  -2  -1    2.35    1.16
   9  -2   1    1.42    0.68
  -9  -2  -1    1.15    0.87
   9  -2   1    0.28    0.75
  -9  -2  -1    2.28    1.28
   9   2   1    3.94    1.33
   9   2   1    2.70    1.10
  -9   2  -1   -0.01    0.95
   9   2   1    3.09    1.38
  -9   2  -1    1.74    1.14
   9   2   1    3.04    0.84
   9   2   1    1.69    1.00
  -9   2  -1    1.91    1.24
  10  -2   1    0.09    0.80
 -10  -2  -1    0.16    1.08
  10  -2   1    0.74    0.51
 -10  -2  -1   -1.39    0.87
 -10  -2  -1    1.91    1.27
  10  -2   1    0.04    0.90
 -10   2  -1   -0.24    0.91
 -10   2  -1   -0.34    0.74
  10   2   1    0.07    0.80
  10   2   1   -0.82    1.07
 -10   2  -1   -0.54    0.94
  10   2   1   -0.46    1.16
  10   2   1   -0.57    0.49
 -11  -2  -1    1.00    1.27
 -11  -2  -1   -1.59    1.10
  11  -2   1    0.69    1.12
 -11  -2  -1    1.04    1.06
  11  -2   1    2.64    1.43
  11   2   1    1.57    0.83
 -11   2  -1    0.86    1.25
  11   2   1    0.29    0.89
 -11   2  -1    0.60    1.01
 -11   2  -1    1.40    1.29
  11   2   1    0.21    1.22
  11   2   1    1.09    1.03
  12  -2   1    0.12    1.10
  12  -2   1   -0.36    1.26
 -12  -2  -1    0.50    1.41
 -12  -2  -1   -0.07    1.27
 -12  -2  -1    1.33    1.12
 -12   2  -1   -0.56    1.06
  12   2   1    1.00    1.19
 -12   2  -1    1.46    1.60
 -12   2  -1    1.97    1.55
  12   2   1    0.99    1.12
  13  -2   1    1.17    1.46
 -13  -2  -1    2.92    1.76
 -13  -2  -1    6.29    1.98
 -13  -2  -1    0.92    1.20
  13  -2   1    1.90    1.71
 -13   2  -1    1.61    1.48
 -13   2  -1    1.74    1.76
  13   2   1    5.38    1.76
  14  -2   1    3.94    1.88
 -14  -2  -1    6.44    2.28
 -14  -2  -1    5.94    2.28
 -14  -2  -1    5.52    2.21
 -14   2  -1    8.26    2.21
  14   2   1    7.82    2.21
 -14   2  -1    7.15    2.20
  15  -2   1    7.87    2.58
 -15  -2  -1    5.84    2.43
 -15  -2  -1    8.43    2.50
  15   2   1    5.86    2.48
 -15   2  -1   12.77    2.73
 -15   2  -1   10.61    3.01
 -16  -2  -1    3.81    2.46
 -16  -2  -1    2.76    1.76
  16  -2   1    9.02    2.62
 -16   2  -1    3.71    2.03
 -16   2  -1   -0.56    1.47
  16  -3  -1    1.82    1.64
 -16  -3   1    2.82    2.09
 -16  -3   1    2.45    1.95
  16   3  -1    4.34    2.53
 -16   3   1    0.33    1.71
 -16   3   1   -0.69    1.87
 -15  -3   1    3.76    1.80
  15  -3  -1    1.73    1.61
 -15  -3   1    9.46    2.52
 -15   3   1    6.93    2.37
  15   3  -1    2.71    2.29
  15   3  -1    7.71    2.43
 -15   3   1    7.44    2.47
  14  -3  -1    5.48    2.23
 -14  -3   1    3.55    1.82
 -14  -3   1    1.13    1.34
 -14  -3   1    0.38    1.59
  14  -3  -1    2.14    1.54
  14   3  -1    3.81    2.14
  14   3  -1    6.20    2.10
 -14   3   1    3.19    1.86
 -14   3   1    1.93    1.75
  13  -3  -1    0.87    1.29
 -13  -3   1   -0.18    1.25
  13  -3  -1   -0.55    1.09
 -13  -3   1    1.04    1.57
 -13  -3   1   -0.82    1.10
 -13   3   1   -0.55    0.91
 -13   3   1   -0.77    1.20
  13   3  -1   -1.17    1.18
  13   3  -1   -2.22    1.43
 -12  -3   1    1.56    1.17
  12  -3  -1    0.28    1.16
 -12  -3   1   -0.64    1.14
 -12  -3   1   -0.44    1.16
  12  -3  -1    0.03    1.35
  12   3  -1   -0.20    1.14
 -12   3   1    1.13    1.29
  12   3  -1    0.87    1.55
 -12   3   1    2.23    1.34
  11  -3  -1   22.06    2.89
 -11  -3   1   23.12    3.05
 -11  -3   1   20.17    2.88
 -11  -3   1   19.80    3.10
  11  -3  -1   19.89    3.18
 -11   3   1   23.45    3.19
 -11   3   1   22.52    2.97
  11   3  -1   19.46    3.02
  11   3  -1   22.20    2.38
  11   3  -1   20.02    3.26
 -11   3   1   23.11    3.06
  10  -3  -1    4.05    1.40
 -10  -3   1    2.39    1.31
 -10  -3   1    0.41    1.19
  10  -3  -1    3.61    1.22
 -10  -3   1    5.91    1.56
 -10   3   1    0.96    0.63
  10   3  -1    3.65    0.98
 -10   3   1    4.29    1.41
  10   3  -1    3.54    1.45
 -10   3   1    3.47    1.28
 -10   3   1    3.01    1.21
  10   3  -1   -0.84    1.09
   9  -3  -1    4.07    1.17
   9  -3  -1    1.23    1.26
   9  -3  -1    2.63    0.62
  -9  -3   1    3.11    1.12
   9  -3  -1    2.23    1.02
   9  -3  -1    1.70    1.17
  -9  -3   1   -0.61    0.98
  -9  -3   1    2.36    1.00
   9  -3  -1    3.12    0.55
   9  -3  -1    3.52    0.43
  -9   3   1    1.86    1.02
   9   3  -1    2.68    0.85
   9   3  -1    1.32    1.03
  -9   3   1    0.70    1.04
  -9   3   1    2.09    1.07
   9   3  -1    3.12    1.29
  -9   3   1    2.75    0.77
   8  -3  -1   35.70    2.31
   8  -3  -1   34.87    3.02
  -8  -3   1   35.68    3.34
   8  -3  -1   34.31    3.66
  -8  -3   1   34.91    2.79
  -8  -3   1   31.00    2.97
  -8  -3   1   29.42    3.27
   8  -3  -1   35.44    3.08
   8  -3  -1   40.42    3.14
   8  -3  -1   34.75    2.18
   8  -3  -1   33.90    2.39
   8   3  -1   29.05    2.67
   8   3  -1   33.76    3.66
   8   3  -1   28.97    3.48
  -8   3   1   33.32    3.08
  -8   3   1   31.06    2.93
  -8   3   1   31.42    2.98
  -8   3   1   36.52    2.55
   7  -3  -1   23.59    2.78
   7  -3  -1   23.90    1.61
   7  -3  -1   30.02    2.43
  -7  -3   1   24.84    2.58
   7  -3  -1   27.12    1.74
  -7  -3   1   25.22    2.70
   7  -3  -1   24.73    1.83
  -7  -3   1   20.66    2.09
  -7  -3   1   23.26    2.87
   7  -3  -1   23.18    2.27
   7  -3  -1   25.28    2.30
   7   3  -1   29.68    2.24
  -7   3   1   22.88    2.26
  -7   3   1   23.59    2.67
  -7   3   1   27.77    1.98
  -7   3   1   27.02    2.41
   7   3  -1   27.00    2.90
   7   3  -1   26.64    2.93
  -6  -3   1   25.52    2.39
   6  -3  -1   26.45    1.68
   6  -3  -1   28.22    2.89
   6  -3  -1   30.44    2.42
  -6  -3   1   28.47    2.26
   6  -3  -1   27.43    2.36
   6  -3  -1   28.56    1.79
  -6  -3   1   25.19    2.81
   6  -3  -1   28.40    1.90
  -6  -3   1   29.35    2.43
   6  -3  -1   25.52    2.29
  -6   3   1   29.20    2.31
   6   3  -1   27.95    2.60
  -6   3   1   22.94    2.24
  -6   3   1   26.27    2.33
  -6   3   1   26.59    2.42
   6   3  -1   27.83    2.23
   6   3  -1   29.70    2.27
   6   3  -1   24.09    2.76
   6   3  -1   27.42    2.65
   5  -3  -1   61.35    3.96
   5  -3  -1   59.24    3.44
  -5  -3   1   52.82    4.23
   5  -3  -1   56.15    4.14
   5  -3  -1   51.05    3.97
  -5  -3   1   50.93    4.00
  -5  -3   1   60.20    3.93
  -5  -3   1   58.58    4.05
   5  -3  -1   52.01    3.93
   5  -3  -1   56.73    3.92
   5  -3  -1   60.43    3.53
   5   3  -1   53.25    4.23
  -5   3   1   54.18    3.98
  -5   3   1   59.97    3.96
   5   3  -1   53.25    3.86
   5   3  -1   63.12    3.96
  -5   3   1   57.62    3.93
   5   3  -1   58.76    4.13
   5   3  -1   53.18    4.04
   5   3  -1   53.73    4.37
  -5   3   1   53.66    3.87
   4  -3  -1    1.36    0.79
  -4  -3   1    2.50    0.80
  -4  -3   1    1.24    0.61
  -4  -3   1    1.72    0.76
  -4  -3   1    0.61    0.78
   4  -3  -1    1.69    0.32
  -4  -3   1    0.52    0.58
  -4  -3   1    1.24    0.85
  -4  -3   1    1.49    0.72
   4  -3  -1    1.82    0.53
   4  -3  -1    1.43    0.61
   4  -3  -1    1.16    0.62
   4   3  -1    2.04    0.76
   4   3  -1    1.11    0.59
   4   3  -1    1.52    0.74
  -4   3   1    1.32    0.66
   4   3  -1    1.08    0.77
  -4   3   1    2.01    0.75
  -4   3   1    1.33    0.52
   4   3  -1    0.99    0.60
  -4   3   1    0.95    0.56
   4   3  -1    1.25    0.59
  -4   3   1    0.94    0.52
  -4   3   1    0.85    0.60
  -4   3   1    1.44    0.30
   4   3  -1    0.92    0.77
  -3  -3   1    8.39    1.25
  -3  -3   1    8.30    1.15
   3  -3  -1    8.57    0.83
  -3  -3   1    9.44    1.09
   3  -3  -1    8.40    0.84
  -3  -3   1    9.67    1.12
   3  -3  -1    8.99    0.98
  -3  -3   1    8.93    1.18
  -3  -3   1   10.07    1.15
   3  -3  -1    8.41    0.99
  -3  -3   1    7.29    1.09
  -3  -3   1    9.35    1.08
   3  -3  -1    6.46    1.02
  -3   3   1    9.29    0.80
   3   3  -1    9.62    1.12
  -3   3   1    6.55    0.96
  -3   3   1    7.67    0.92
  -3   3   1    7.46    0.60
   3   3  -1   10.19    1.13
   3   3  -1    7.32    1.14
  -3   3   1    6.75    0.81
   3   3  -1    8.82    1.30
  -3   3   1    7.06    0.90
   3   3  -1    2.71    0.95
   3   3  -1    7.55    1.03
  -3   3   1    8.28    1.06
   3   3  -1    7.39    1.11
  -2  -3   1  183.15   12.14
   2  -3  -1  180.54   11.32
  -2  -3   1  188.38   11.48
   2  -3  -1  181.71   11.82
  -2  -3   1  188.48   12.17
  -2  -3   1  199.38   11.59
  -2  -3   1  185.87   11.48
   2  -3  -1  190.74   11.84
   2  -3  -1  190.49   11.55
   2  -3  -1  181.04   11.26
  -2  -3   1  196.71   11.53
  -2  -3   1  183.42   11.59
   2  -3  -1  183.49   11.47
  -2  -3   1  197.21   11.57
   2   3  -1  199.83   11.71
  -2   3   1  194.41   11.53
   2   3  -1  202.25   12.21
  -2   3   1  186.20   11.32
   2   3  -1  184.40   11.55
   2   3  -1  198.94   11.49
  -2   3   1  199.52   11.83
  -2   3   1  194.16   11.47
   2   3  -1  196.33   11.61
  -2   3   1  183.72   11.19
  -2   3   1  194.46   11.82
  -2   3   1  186.15   11.33
   2   3  -1  191.28   12.13
  -2   3   1  194.30   11.27
   2   3  -1  180.32   11.56
  -1  -3   1   87.84    6.01
  -1  -3   1   94.97    5.63
  -1   3   1   86.07    5.75
  -1   3   1   89.35    5.45
  -1   3   1   91.05    5.63
  -1   3   1   95.57    5.62
  -1   3   1   89.12    5.59
   1   3  -1   96.12    6.02
  -1   3   1   94.58    5.61
  -1   3   1   96.46    5.63
   1   3  -1   92.38    5.74
   1   3  -1   94.06    5.80
   1   3  -1   93.82    5.75
   0  -3  -1   37.14    2.44
   0  -3   1   37.21    2.47
   0  -3  -1   38.24    2.51
   0  -3   1   36.19    2.51
   0  -3   1   37.58    2.24
   0   3   1   39.03    2.41
   0   3  -1   35.15    2.41
   0   3  -1   35.54    2.49
   0   3  -1   35.58    2.38
   0   3   1   34.79    2.41
   0   3  -1   34.23    2.45
   0   3   1   36.95    2.36
   2  -3   1   23.66    1.55
   2  -3   1   23.72    1.78
   2  -3   1   25.32    1.68
  -2  -3  -1   23.78    1.99
  -2  -3  -1   23.02    2.00
  -2  -3  -1   25.06    1.92
   2  -3   1   25.11    1.78
  -2  -3  -1   24.38    1.76
  -2  -3  -1   24.08    1.82
  -2  -3  -1   22.57    1.81
   2  -3   1   27.12    1.89
  -2  -3  -1   26.49    1.78
   2  -3   1   25.72    1.76
   2  -3   1   22.56    1.77
  -2  -3  -1   24.57    1.84
   2   3   1   26.32    1.89
  -2   3  -1   23.29    1.81
   2   3   1   21.35    2.01
  -2   3  -1   24.51    1.55
   2   3   1   20.53    1.91
  -2   3  -1   25.24    1.67
   2   3   1   23.96    1.78
   2   3   1   24.40    1.76
   2   3   1   24.28    1.64
  -2   3  -1   24.86    1.74
  -2   3  -1   25.14    1.80
   2   3   1   25.96    1.80
   2   3   1   21.84    1.77
  -2   3  -1   22.37    1.87
  -3  -3  -1    4.06    0.85
  -3  -3  -1    5.70    0.88
   3  -3   1    4.15    0.74
   3  -3   1    4.46    0.58
   3  -3   1    4.07    0.56
  -3  -3  -1    4.76    0.73
   3  -3   1    4.19    0.71
   3  -3   1    4.25    0.75
  -3  -3  -1    3.62    0.90
   3  -3   1    3.24    0.65
  -3  -3  -1    4.89    0.82
  -3  -3  -1    5.87    0.93
  -3  -3  -1    3.41    0.83
   3  -3   1    4.73    0.90
  -3  -3  -1    3.46    0.78
  -3  -3  -1    3.79    0.97
   3   3   1    3.96    0.83
   3   3   1    4.83    0.94
   3   3   1    4.87    0.74
   3   3   1    3.95    1.04
   3   3   1    4.83    0.87
  -3   3  -1    3.31    0.71
  -3   3  -1    5.42    0.90
   3   3   1    5.05    1.00
  -3   3  -1    5.09    0.79
   3   3   1    4.35    0.83
  -3   3  -1    4.49    0.57
  -3   3  -1    5.30    0.77
  -3   3  -1    4.37    0.87
  -3   3  -1    3.95    0.67
   3   3   1    4.54    0.77
  -3   3  -1    4.42    0.57
  -3   3  -1    3.71    0.73
  -4  -3  -1   25.22    2.09
  -4  -3  -1   26.74    2.27
   4  -3   1   23.02    2.02
  -4  -3  -1   22.01    2.02
  -4  -3  -1   25.01    2.10
  -4  -3  -1   23.26    1.89
   4  -3   1   26.47    2.14
   4  -3   1   25.26    1.85
   4  -3   1   23.17    1.68
   4  -3   1   25.69    2.09
  -4  -3  -1   25.24    1.98
   4  -3   1   25.71    1.80
   4  -3   1   24.04    1.98
  -4  -3  -1   23.75    2.30
  -4  -3  -1   22.41    2.08
   4  -3   1   22.98    1.99
  -4   3  -1   25.10    2.07
   4   3   1   19.82    1.99
  -4   3  -1   23.60    1.84
   4   3   1   26.22    2.06
   4   3   1   24.10    2.23
  -4   3  -1   25.47    1.79
  -4   3  -1   21.84    2.00
   4   3   1   21.81    2.06
  -4   3  -1   23.97    2.00
  -4   3  -1   25.27    2.04
   4   3   1   24.70    1.95
   4   3   1   20.11    1.89
  -4   3  -1   21.60    1.96
   4   3   1   21.56    2.17
  -4   3  -1   25.80    1.96
   5  -3   1    0.06    0.34
  -5  -3  -1   -0.43    0.53
   5  -3   1    0.02    0.54
  -5  -3  -1   -0.43    0.43
  -5  -3  -1    0.41    0.87
   5  -3   1   -0.28    0.46
  -5  -3  -1   -0.40    0.60
   5  -3   1    0.10    0.65
   5  -3   1    0.57    0.70
   5  -3   1    0.02    0.46
  -5  -3  -1   -0.04    0.73
   5   3   1   -0.57    0.68
  -5   3  -1    0.92    0.74
   5   3   1    0.58    0.65
  -5   3  -1   -0.43    0.56
  -5   3  -1    0.10    0.78
   5   3   1    0.77    0.73
   5   3   1    0.03    0.55
   5   3   1    0.59    0.72
  -5   3  -1    0.35    0.43
   5   3   1   -0.24    0.71
  -5   3  -1   -0.26    0.46
   6  -3   1   13.70    1.70
  -6  -3  -1   14.67    1.89
  -6  -3  -1   14.60    1.76
   6  -3   1   13.14    1.80
   6  -3   1   13.34    1.20
   6  -3   1   15.59    1.84
   6  -3   1   15.48    1.59
  -6  -3  -1   15.77    2.14
  -6   3  -1   16.49    1.63
   6   3   1   16.29    1.84
   6   3   1   13.68    1.82
  -6   3  -1   15.65    1.83
  -6   3  -1   14.26    1.86
   6   3   1   14.37    1.95
  -6   3  -1   17.59    2.09
  -6   3  -1   16.04    1.59
   7  -3   1   47.79    3.00
  -7  -3  -1   37.26    3.45
   7  -3   1   42.95    3.34
   7  -3   1   44.42    3.28
  -7  -3  -1   36.50    3.15
  -7  -3  -1   36.70    3.22
   7  -3   1   40.40    2.71
   7  -3   1   35.41    3.18
   7   3   1   41.21    3.31
  -7   3  -1   41.77    2.94
  -7   3  -1   39.90    3.25
   7   3   1   35.91    3.13
  -7   3  -1   37.94    3.27
  -7   3  -1   37.03    3.37
   7   3   1   38.81    3.46
  -7   3  -1   45.53    3.09
   7   3   1   37.36    3.47
  -8  -3  -1   18.04    2.65
   8  -3   1   27.33    2.49
   8  -3   1   21.99    2.61
   8  -3   1   24.30    1.76
  -8  -3  -1   23.89    2.62
   8  -3   1   26.31    2.70
   8  -3   1   26.43    1.92
  -8  -3  -1   20.85    2.62
  -8   3  -1   22.95    2.70
  -8   3  -1   19.75    2.59
  -8   3  -1   20.84    2.66
   8   3   1   17.80    2.50
   8   3   1   20.47    2.77
   8   3   1   21.34    2.80
   8   3   1   20.50    2.49
   9  -3   1    9.90    1.77
   9  -3   1   11.46    2.01
  -9  -3  -1    7.39    1.86
   9  -3   1   12.34    1.95
  -9  -3  -1    7.10    1.65
   9  -3   1   13.43    1.46
   9  -3   1   11.40    1.21
  -9  -3  -1   11.30    1.86
  -9   3  -1   12.87    2.11
   9   3   1   11.39    1.69
  -9   3  -1    9.07    1.81
  -9   3  -1   11.81    2.00
   9   3   1   12.06    1.91
   9   3   1   11.78    2.06
   9   3   1   11.54    2.16
   9   3   1   11.37    2.05
 -10  -3  -1   -1.45    0.81
 -10  -3  -1    0.31    0.90
  10  -3   1   -1.26    0.54
  10  -3   1    0.71    0.46
 -10  -3  -1   -1.11    1.00
  10  -3   1    1.83    1.10
 -10   3  -1   -0.91    0.72
 -10   3  -1    1.65    1.09
  10   3   1    0.16    1.08
  10   3   1   -0.33    0.80
  10   3   1   -0.40    0.65
 -10   3  -1    0.13    0.79
  10   3   1    0.53    0.87
 -11  -3  -1    2.82    1.35
 -11  -3  -1    6.41    1.76
  11  -3   1    5.83    1.71
 -11  -3  -1    3.68    1.77
  11  -3   1    4.73    1.70
 -11   3  -1    6.93    1.80
 -11   3  -1    3.52    1.59
  11   3   1    4.49    1.58
  11   3   1    6.96    1.36
 -11   3  -1    5.35    1.63
  11   3   1    1.97    1.50
 -12  -3  -1    9.87    2.26
  12  -3   1    8.45    2.18
 -12  -3  -1    7.92    2.25
  12  -3   1    6.30    1.86
 -12  -3  -1    9.46    2.17
 -12   3  -1    9.09    2.07
  12   3   1   10.30    1.65
 -12   3  -1   10.02    2.19
 -12   3  -1    7.77    2.26
  12   3   1   10.13    2.51
  12   3   1    7.14    2.14
  13  -3   1   -0.54    1.43
 -13  -3  -1    0.97    1.45
 -13  -3  -1    1.95    1.72
  13  -3   1   -0.44    1.29
 -13  -3  -1   -2.98    1.14
 -13   3  -1    2.26    1.62
 -13   3  -1   -0.96    1.42
  13   3   1    2.56    1.71
 -14  -3  -1    7.16    2.22
 -14  -3  -1    6.52    2.20
  14  -3   1    2.39    1.63
 -14  -3  -1    2.44    1.88
 -14   3  -1    1.14    1.58
  14   3   1    4.70    2.20
 -14   3  -1    6.17    2.36
 -15  -3  -1   -0.39    1.49
 -15  -3  -1   -0.31    1.80
  15  -3   1    0.68    1.67
 -15   3  -1    0.49    1.82
  15   3   1   -0.52    1.72
 -15   3  -1   -1.14    1.80
 -16  -3  -1    5.93    2.31
  16  -3   1    3.47    2.00
 -16   3  -1    4.05    2.31
 -16   3  -1    4.51    2.13
  16  -4  -1    4.00    2.05
 -16  -4   1    2.28    2.20
 -16  -4   1    3.72    2.04
  16   4  -1    3.09    2.53
 -16   4   1    4.17    1.89
 -16   4   1   -1.35    1.81
  15  -4  -1    2.75    1.79
 -15  -4   1   -1.46    1.59
 -15  -4   1   -1.23    1.41
 -15   4   1   -0.19    1.76
  15   4  -1   -0.28    1.85
 -15   4   1    2.75    1.54
  15   4  -1    0.85    1.78
 -14  -4   1    7.67    2.50
  14  -4  -1   12.83    2.53
 -14  -4   1   14.89    3.02
 -14  -4   1    8.86    2.30
  14   4  -1    9.70    2.60
  14   4  -1   14.34    2.97
 -14   4   1    9.02    2.37
 -14   4   1    5.91    1.87
  13  -4  -1   11.53    2.33
 -13  -4   1    8.82    2.19
 -13  -4   1    4.97    2.06
  13  -4  -1    3.27    1.70
 -13  -4   1    6.14    2.19
 -13   4   1    7.22    2.09
  13   4  -1    9.85    2.59
  13   4  -1   10.29    2.50
 -13   4   1    8.76    1.97
 -12  -4   1    1.90    1.60
 -12  -4   1    0.96    1.36
  12  -4  -1    4.34    1.46
 -12  -4   1    1.32    1.53
  12  -4  -1    4.20    1.88
 -12   4   1    2.93    1.75
 -12   4   1    3.35    1.39
  12   4  -1    2.09    1.50
  12   4  -1    2.24    0.94
  12   4  -1    0.53    1.34
 -11  -4   1   19.38    3.01
 -11  -4   1   18.96    2.68
  11  -4  -1   17.06    2.89
  11  -4  -1   13.78    2.31
 -11  -4   1   16.97    2.64
  11   4  -1   17.78    2.91
 -11   4   1   19.75    2.67
  11   4  -1   22.69    2.36
 -11   4   1   14.95    2.46
  11   4  -1   12.76    2.62
 -11   4   1   16.96    2.98
 -10  -4   1   -0.76    0.84
  10  -4  -1   -0.46    1.11
 -10  -4   1    0.18    1.08
 -10  -4   1   -0.51    0.93
  10  -4  -1   -0.27    0.87
  10   4  -1    0.48    1.08
  10   4  -1    0.51    1.26
 -10   4   1   -0.34    1.07
 -10   4   1    0.07    1.05
 -10   4   1   -1.05    0.72
  10   4  -1   -0.87    0.63
  -9  -4   1   37.68    3.95
  -9  -4   1   31.03    3.93
   9  -4  -1   33.27    3.88
  -9  -4   1   38.26    3.20
  -9  -4   1   39.65    3.43
   9  -4  -1   43.54    2.77
   9  -4  -1   41.78    3.53
   9  -4  -1   40.89    2.54
   9  -4  -1   35.36    3.27
   9  -4  -1   49.36    3.63
   9   4  -1   33.95    3.99
  -9   4   1   39.05    3.41
   9   4  -1   35.46    3.09
  -9   4   1   35.62    3.40
  -9   4   1   34.60    3.90
   9   4  -1   39.04    4.16
  -9   4   1   41.90    2.90
   8  -4  -1    0.54    0.69
   8  -4  -1   -1.56    0.86
  -8  -4   1    0.53    0.88
  -8  -4   1   -1.06    0.86
  -8  -4   1   -0.29    0.99
   8  -4  -1    0.66    0.41
   8  -4  -1    1.40    0.85
  -8  -4   1    1.67    0.80
   8  -4  -1   -0.14    0.87
   8  -4  -1    0.51    0.24
   8   4  -1   -0.50    0.69
  -8   4   1   -0.04    0.64
   8   4  -1   -0.38    0.61
  -8   4   1    0.77    0.85
  -8   4   1    0.76    0.46
   8   4  -1    0.06    0.74
  -8   4   1    0.55    0.91
   7  -4  -1   31.16    2.88
   7  -4  -1   30.36    2.62
  -7  -4   1   34.17    2.73
   7  -4  -1   33.74    2.01
   7  -4  -1   30.31    2.17
   7  -4  -1   34.83    2.74
  -7  -4   1   27.78    2.70
  -7  -4   1   30.04    3.37
  -7  -4   1   30.54    2.67
   7  -4  -1   29.74    2.70
   7   4  -1   30.00    2.87
   7   4  -1   29.90    2.56
  -7   4   1   30.85    2.66
   7   4  -1   32.05    3.04
  -7   4   1   35.31    2.64
  -7   4   1   35.58    2.92
  -7   4   1   29.31    2.61
   6  -4  -1   37.74    3.00
   6  -4  -1   40.40    3.05
  -6  -4   1   38.38    3.23
   6  -4  -1   40.47    3.04
  -6  -4   1   34.43    2.99
   6  -4  -1   36.06    3.28
  -6  -4   1   34.82    3.40
   6  -4  -1   41.24    2.61
   6  -4  -1   43.21    2.42
   6   4  -1   41.53    3.38
  -6   4   1   40.19    3.23
   6   4  -1   37.88    3.22
   6   4  -1   38.42    3.04
  -6   4   1   37.96    3.06
  -6   4   1   45.99    3.02
  -6   4   1   39.28    3.05
   6   4  -1   37.85    3.39
  -5  -4   1    1.88    0.85
   5  -4  -1   -0.16    0.45
   5  -4  -1    0.06    0.22
   5  -4  -1    1.65    0.71
   5  -4  -1    0.74    0.65
  -5  -4   1    0.74    0.68
   5  -4  -1    2.02    0.75
   5  -4  -1    1.79    0.40
  -5  -4   1    0.22    0.64
  -5   4   1    1.93    0.70
   5   4  -1    0.78    0.97
  -5   4   1    1.49    0.34
   5   4  -1    0.50    0.57
   5   4  -1    0.53    0.73
  -5   4   1    1.02    0.55
   5   4  -1    0.56    0.84
   5   4  -1    1.27    0.70
  -5   4   1    0.67    0.47
   5   4  -1    0.61    0.65
  -5   4   1    1.21    0.67
   4  -4  -1    1.53    0.78
  -4  -4   1    1.81    0.64
  -4  -4   1    1.54    0.75
  -4  -4   1    1.88    0.73
   4  -4  -1    1.70    0.48
   4  -4  -1    0.91    0.38
  -4  -4   1    3.16    0.88
  -4  -4   1    1.47    0.74
  -4  -4   1    0.71    0.83
   4  -4  -1    2.63    0.69
   4  -4  -1    1.68    0.64
  -4  -4   1    2.24    0.79
   4  -4  -1    1.99    0.38
  -4   4   1    2.60    0.74
  -4   4   1    2.28    0.49
  -4   4   1    0.54    0.63
   4   4  -1    1.83    0.71
   4   4  -1    2.04    0.70
  -4   4   1    1.37    0.31
   4   4  -1    2.66    0.84
   4   4  -1    0.67    0.50
   4   4  -1    1.68    0.66
   4   4  -1    2.31    0.75
  -4   4   1    1.89    0.51
   4   4  -1    0.48    0.87
  -4   4   1    2.01    0.64
  -4   4   1    0.68    0.55
  -3  -4   1    0.09    0.52
  -3  -4   1    0.14    0.59
   3  -4  -1   -0.06    0.40
  -3  -4   1   -0.48    0.39
   3  -4  -1   -0.25    0.46
  -3  -4   1   -0.33    0.51
   3  -4  -1   -0.03    0.04
   3  -4  -1   -0.21    0.24
  -3  -4   1    0.61    0.63
   3  -4  -1    0.19    0.31
  -3  -4   1   -0.70    0.67
   3  -4  -1   -0.34    0.52
  -3  -4   1   -0.52    0.67
   3  -4  -1   -0.15    0.26
   3   4  -1    0.05    0.55
  -3   4   1    0.20    0.24
   3   4  -1    0.49    0.66
   3   4  -1    0.09    0.67
  -3   4   1    0.47    0.45
   3   4  -1    0.67    0.54
   3   4  -1    0.36    0.48
  -3   4   1   -0.21    0.41
  -3   4   1    0.34    0.17
  -3   4   1    0.01    0.25
   3   4  -1   -0.20    0.40
  -3   4   1   -0.17    0.36
  -3   4   1   -0.09    0.45
  -3   4   1    0.28    0.29
   3   4  -1    0.45    0.42
  -2  -4   1   36.97    2.43
   2  -4  -1   34.85    2.25
   2  -4  -1   31.94    2.34
  -2  -4   1   35.52    2.46
  -2  -4   1   33.03    2.45
  -2  -4   1   32.86    2.46
  -2  -4   1   38.06    2.56
   2  -4  -1   35.39    2.25
   2  -4  -1   34.24    2.22
   2  -4  -1   35.23    2.40
  -2  -4   1   30.44    2.66
  -2  -4   1   38.20    2.66
  -2   4   1   35.42    2.24
   2   4  -1   37.62    2.52
  -2   4   1   29.66    2.24
  -2   4   1   36.41    2.35
   2   4  -1   31.53    2.47
  -2   4   1   34.11    2.22
   2   4  -1   37.27    2.49
   2   4  -1   38.68    2.70
   2   4  -1   36.27    2.53
   2   4  -1   33.38    2.43
   2   4  -1   34.45    2.59
  -2   4   1   35.42    2.35
  -2   4   1   33.50    2.21
  -2   4   1   34.24    2.21
  -1  -4   1   43.86    3.01
  -1  -4   1   45.13    3.14
   1  -4  -1   43.51    2.90
   1  -4  -1   47.29    2.95
  -1  -4   1   51.91    3.27
   1  -4  -1   44.96    2.79
  -1  -4   1   47.63    2.96
  -1  -4   1   43.46    3.12
  -1  -4   1   44.99    3.11
   1  -4  -1   45.52    2.96
   1  -4  -1   46.93    2.99
   1  -4  -1   45.93    3.00
   1  -4  -1   48.36    2.97
  -1  -4   1   43.24    3.27
   1  -4  -1   47.38    2.95
  -1   4   1   47.54    2.95
   1   4  -1   50.66    3.14
   1   4  -1   47.05    3.11
   1   4  -1   49.26    3.28
  -1   4   1   48.29    2.98
  -1   4   1   44.75    2.95
  -1   4   1   45.19    3.09
  -1   4   1   47.25    2.93
  -1   4   1   48.73    2.79
   1   4  -1   48.18    3.15
   1   4  -1   46.51    3.14
  -1   4   1   49.05    3.01
  -1   4   1   48.53    2.91
  -1   4   1   44.72    2.95
  -1   4   1   47.70    2.99
   1   4  -1   43.70    3.21
   0  -4   1  188.27   11.64
   0  -4   1  182.72   10.94
   0  -4   1  189.29   11.20
   0  -4  -1  192.59   11.47
   0  -4  -1  177.37   11.58
   0  -4  -1  188.44   11.08
   0  -4   1  188.86   10.90
   0  -4   1  175.06   11.64
   0   4  -1  192.00   11.31
   0   4   1  184.06   10.94
   0   4   1  175.49   11.55
   0   4  -1  175.31   11.62
   0   4  -1  188.66   11.21
   0   4   1  185.39   11.47
   0   4  -1  188.43   11.18
   0   4  -1  167.74   11.64
   0   4  -1  184.67   11.04
   0   4  -1  184.31   10.91
   0   4   1  189.86   11.19
   0   4   1  185.11   11.02
   1  -4   1  408.99   24.88
   1  -4   1  345.35   25.63
  -1  -4  -1  425.74   24.51
  -1  -4  -1  363.87   25.74
   1  -4   1  437.90   24.34
   1  -4   1  419.45   24.53
   1  -4   1  431.22   24.58
  -1  -4  -1  429.25   24.45
  -1  -4  -1  395.49   25.72
  -1  -4  -1  398.72   24.73
  -1  -4  -1  395.79   24.31
  -1  -4  -1  416.17   24.14
  -1  -4  -1  435.31   25.30
   1   4   1  391.96   24.42
   1   4   1  424.07   24.34
   1   4   1  407.57   25.29
  -1   4  -1  419.04   24.60
  -1   4  -1  374.66   25.63
  -1   4  -1  430.31   24.88
   1   4   1  415.95   25.74
   1   4   1  458.93   25.80
  -1   4  -1  447.41   25.69
  -1   4  -1  415.02   24.57
  -1   4  -1  416.46   24.54
  -1   4  -1  409.96   24.31
   1   4   1  402.15   24.73
   1   4   1  408.33   24.50
   2  -4   1    0.06    0.34
   2  -4   1   -0.03    0.16
  -2  -4  -1    0.23    0.44
   2  -4   1    0.17    0.37
  -2  -4  -1   -0.43    0.58
   2  -4   1    0.26    0.43
  -2  -4  -1   -0.17    0.35
  -2  -4  -1    0.28    0.51
   2  -4   1   -0.08    0.52
  -2  -4  -1   -0.34    0.41
  -2  -4  -1    0.28    0.43
   2  -4   1    0.53    0.46
  -2  -4  -1   -0.06    0.35
  -2  -4  -1   -0.14    0.41
   2   4   1   -0.14    0.53
  -2   4  -1    0.10    0.38
   2   4   1   -0.03    0.61
  -2   4  -1    0.16    0.32
   2   4   1   -0.11    0.47
   2   4   1    0.03    0.40
   2   4   1    0.14    0.37
   2   4   1    0.29    0.27
  -2   4  -1    0.36    0.41
   2   4   1    0.57    0.54
  -2   4  -1    0.16    0.43
  -2   4  -1    0.23    0.15
   2   4   1    0.20    0.53
   2   4   1    0.22    0.40
  -2   4  -1    0.20    0.38
  -3  -4  -1  270.71   15.72
  -3  -4  -1  246.28   15.29
   3  -4   1  239.96   14.93
  -3  -4  -1  262.62   15.22
  -3  -4  -1  258.96   15.14
  -3  -4  -1  237.23   16.00
  -3  -4  -1  240.51   15.07
  -3  -4  -1  256.02   15.99
  -3  -4  -1  249.19   14.96
   3  -4   1  257.52   14.97
   3  -4   1  258.27   15.23
   3  -4   1  259.17   15.74
   3  -4   1  264.44   14.92
  -3  -4  -1  255.81   14.98
   3   4   1  205.24   15.87
   3   4   1  258.60   15.11
  -3   4  -1  232.88   15.04
  -3   4  -1  252.31   14.97
   3   4   1  241.87   16.01
   3   4   1  240.20   15.19
  -3   4  -1  243.23   14.89
   3   4   1  242.73   15.10
   3   4   1  260.03   15.31
  -3   4  -1  264.13   14.99
  -3   4  -1  252.57   14.81
  -3   4  -1  256.29   15.26
   3   4   1  261.08   14.97
   3   4   1  237.81   14.93
  -3   4  -1  244.98   15.74
  -3   4  -1  236.16   15.20
  -4  -4  -1   25.35    2.25
   4  -4   1   23.04    1.95
   4  -4   1   25.74    1.71
   4  -4   1   24.56    1.97
  -4  -4  -1   26.75    2.10
   4  -4   1   24.35    1.87
  -4  -4  -1   21.26    1.82
  -4  -4  -1   24.04    2.04
  -4  -4  -1   23.74    1.98
  -4  -4  -1   29.08    2.35
  -4  -4  -1   27.51    2.15
  -4  -4  -1   23.80    2.02
  -4  -4  -1   25.07    2.25
   4  -4   1   23.25    1.94
   4   4   1   24.77    2.08
   4   4   1   23.20    2.01
   4   4   1   24.26    2.27
  -4   4  -1   25.44    2.02
  -4   4  -1   21.08    2.26
  -4   4  -1   24.58    2.03
   4   4   1   22.21    1.93
   4   4   1   24.38    2.14
  -4   4  -1   25.60    2.02
   4   4   1   24.19    2.01
  -4   4  -1   25.86    1.97
  -4   4  -1   23.95    2.00
  -4   4  -1   23.84    1.73
   4   4   1   16.17    2.20
  -4   4  -1   25.03    1.84
  -5  -4  -1   55.16    3.68
  -5  -4  -1   52.84    3.83
   5  -4   1   56.73    3.91
   5  -4   1   55.18    3.40
   5  -4   1   47.42    3.72
   5  -4   1   57.80    3.59
  -5  -4  -1   51.92    4.18
   5  -4   1   46.29    3.74
   5   4   1   52.99    3.80
  -5   4  -1   46.32    3.75
  -5   4  -1   53.55    3.55
  -5   4  -1   50.74    3.86
   5   4   1   51.52    3.78
  -5   4  -1   56.29    3.54
   5   4   1   53.90    4.07
  -5   4  -1   57.97    3.90
   5   4   1   49.53    3.88
   6  -4   1   17.71    1.95
   6  -4   1   12.66    1.72
  -6  -4  -1   12.72    2.01
  -6  -4  -1   16.86    1.85
   6  -4   1   16.72    1.80
  -6  -4  -1   13.89    1.96
   6  -4   1   15.77    1.22
   6  -4   1   15.79    1.60
  -6   4  -1   16.48    1.62
  -6   4  -1   16.32    2.01
   6   4   1   13.28    1.93
   6   4   1   15.99    1.96
  -6   4  -1   17.40    1.52
   6   4   1   12.99    2.02
  -6   4  -1   15.16    2.04
  -6   4  -1   16.32    1.89
   6   4   1   15.61    1.85
  -7  -4  -1   28.20    3.05
   7  -4   1   26.69    2.57
   7  -4   1   31.58    2.33
  -7  -4  -1   31.50    2.60
   7  -4   1   28.88    2.61
   7  -4   1   30.74    2.08
   7  -4   1   29.36    2.69
  -7  -4  -1   31.77    3.47
  -7   4  -1   29.56    2.74
   7   4   1   31.10    2.88
  -7   4  -1   35.35    2.48
  -7   4  -1   29.78    2.63
  -7   4  -1   28.69    2.34
   7   4   1   29.13    3.15
   7   4   1   31.22    2.76
   7   4   1   24.94    2.83
  -7   4  -1   27.94    2.60
  -8  -4  -1   44.49    3.87
  -8  -4  -1   48.48    3.80
   8  -4   1   47.13    3.19
   8  -4   1   47.68    3.91
   8  -4   1   56.13    4.01
   8  -4   1   53.96    3.40
  -8  -4  -1   48.08    4.30
   8  -4   1   58.97    4.06
   8   4   1   50.89    4.01
   8   4   1   47.87    4.25
  -8   4  -1   40.30    3.95
  -8   4  -1   52.28    3.98
   8   4   1   47.47    4.14
  -8   4  -1   42.53    3.88
   8   4   1   44.51    3.66
   8   4   1   43.06    3.77
  -9  -4  -1    1.81    1.29
   9  -4   1    5.08    0.83
   9  -4   1    3.56    0.62
   9  -4   1    2.92    1.26
   9  -4   1    3.24    1.10
   9  -4   1    4.89    1.26
  -9  -4  -1    3.57    1.26
  -9  -4  -1    3.22    1.25
  -9   4  -1    1.00    0.91
   9   4   1    3.51    1.29
  -9   4  -1    3.86    1.18
  -9   4  -1    3.53    1.17
   9   4   1    6.23    1.26
   9   4   1    4.31    1.50
   9   4   1    3.12    1.29
   9   4   1    1.69    1.07
 -10  -4  -1   20.61    2.96
 -10  -4  -1   24.08    2.92
 -10  -4  -1   24.38    3.28
  10  -4   1   21.95    2.76
  10  -4   1   23.78    1.75
  10  -4   1   19.34    2.67
  10   4   1   19.55    3.03
 -10   4  -1   23.27    2.84
  10   4   1   24.75    3.18
 -10   4  -1   28.46    3.21
  10   4   1   15.26    2.40
 -10   4  -1   19.09    2.85
  10   4   1   21.56    2.52
 -11  -4  -1    3.09    1.61
 -11  -4  -1    5.33    1.53
  11  -4   1    3.42    1.35
  11  -4   1    2.52    1.47
 -11  -4  -1    4.63    1.75
  11   4   1    3.26    1.67
 -11   4  -1    2.77    1.47
 -11   4  -1   -0.14    1.28
  11   4   1    3.30    1.60
  11   4   1    5.31    1.30
 -11   4  -1    1.38    1.07
 -12  -4  -1    2.13    1.31
 -12  -4  -1    3.04    1.65
 -12  -4  -1    3.26    1.49
  12  -4   1    3.49    1.66
  12  -4   1    2.59    1.47
  12   4   1    2.49    1.66
  12   4   1    1.55    1.05
 -12   4  -1    3.35    1.72
  12   4   1    2.33    1.44
 -12   4  -1    2.59    1.33
  13  -4   1    3.31    1.64
 -13  -4  -1    2.87    1.84
 -13  -4  -1    7.27    2.07
  13  -4   1    7.36    1.98
 -13  -4  -1    3.12    1.99
 -13   4  -1    8.52    2.30
 -13   4  -1    2.80    1.91
  13   4   1    1.40    1.67
  14  -4   1    3.13    1.79
  14  -4   1    5.03    1.84
 -14  -4  -1    7.08    2.10
 -14  -4  -1    2.20    1.55
 -14  -4  -1    7.95    2.38
  14   4   1    6.03    2.28
 -14   4  -1    7.17    2.08
 -14   4  -1    6.20    2.04
 -15  -4  -1    0.97    1.95
  15  -4   1    8.27    2.45
 -15  -4  -1    3.71    2.10
  15   4   1    9.57    2.68
 -15   4  -1    4.61    2.23
 -15   4  -1    4.91    2.49
 -16  -4  -1   -1.66    1.31
  16  -4   1   -0.29    1.66
 -16   4  -1   -0.23    1.53
 -16   4  -1    4.76    2.38
  16  -5  -1   -0.74    1.32
 -16  -5   1   -2.17    1.48
 -16   5   1    3.91    2.15
  16   5  -1   -0.61    1.52
 -16   5   1    0.52    1.72
 -15  -5   1    4.04    1.97
  15  -5  -1    0.14    1.28
 -15  -5   1    1.37    1.83
  15   5  -1    2.71    1.87
 -15   5   1    1.05    1.80
 -15   5   1    0.95    1.59
  15   5  -1    2.13    1.68
 -14  -5   1    2.89    1.77
 -14  -5   1    6.07    2.11
 -14  -5   1    6.59    2.37
  14  -5  -1    0.83    1.34
 -14   5   1    4.43    1.80
 -14   5   1    2.63    1.87
  14   5  -1    1.30    1.43
  14   5  -1    2.78    2.01
 -13  -5   1    1.61    1.44
 -13  -5   1    2.22    1.61
 -13  -5   1    2.78    1.70
  13  -5  -1    0.62    1.20
  13   5  -1    1.41    1.60
  13   5  -1    0.92    1.26
 -13   5   1    3.53    1.93
 -13   5   1    0.59    1.34
  12  -5  -1    8.37    1.86
 -12  -5   1    4.78    1.59
 -12  -5   1    5.31    2.02
  12  -5  -1    7.48    2.15
 -12  -5   1    5.46    1.94
  12   5  -1    4.30    1.86
  12   5  -1    3.70    1.94
 -12   5   1    3.94    1.81
  12   5  -1    5.47    1.40
 -12   5   1    2.58    1.54
  11  -5  -1   11.54    2.03
  11  -5  -1    3.89    1.85
 -11  -5   1    9.34    2.19
 -11  -5   1    8.71    1.88
 -11  -5   1    9.68    2.33
 -11   5   1    8.40    2.03
  11   5  -1   14.76    2.52
  11   5  -1    8.97    2.24
 -11   5   1   12.86    2.12
  11   5  -1   10.49    1.75
  10  -5  -1    0.29    0.99
  10  -5  -1   -0.05    0.88
 -10  -5   1   -0.27    0.73
 -10  -5   1    0.69    0.94
  10  -5  -1    1.13    1.00
 -10  -5   1    2.13    1.36
  10   5  -1    0.13    0.75
 -10   5   1    0.23    1.05
  10   5  -1   -1.55    1.06
  10   5  -1   -0.22    1.03
 -10   5   1   -1.03    0.71
 -10   5   1   -0.51    0.82
   9  -5  -1    9.61    1.06
  -9  -5   1    7.98    1.57
  -9  -5   1    5.76    1.41
  -9  -5   1    8.12    1.90
   9  -5  -1    8.85    1.97
  -9  -5   1    8.90    1.72
   9  -5  -1    7.72    1.67
   9  -5  -1    9.54    1.59
   9  -5  -1   10.48    1.63
   9   5  -1    8.84    1.48
   9   5  -1    8.13    1.82
  -9   5   1    6.61    1.49
  -9   5   1    9.99    1.15
  -9   5   1    7.26    1.81
  -9   5   1    8.52    1.54
   9   5  -1    9.73    2.02
  -8  -5   1    4.73    1.53
   8  -5  -1    2.41    1.25
  -8  -5   1    3.88    1.12
   8  -5  -1    4.56    1.08
   8  -5  -1    4.44    0.66
   8  -5  -1    4.17    0.99
   8  -5  -1    4.43    1.23
  -8  -5   1    3.71    1.07
  -8  -5   1    3.22    1.29
   8   5  -1    3.93    1.40
   8   5  -1    2.67    1.07
  -8   5   1    5.50    1.28
   8   5  -1    3.23    0.98
  -8   5   1    2.30    0.94
  -8   5   1    4.92    1.49
   7  -5  -1   11.36    0.95
   7  -5  -1    9.87    1.36
  -7  -5   1    9.83    1.66
  -7  -5   1   10.68    1.88
   7  -5  -1    9.12    1.37
  -7  -5   1    7.78    1.40
   7  -5  -1    9.80    1.68
   7  -5  -1   10.28    1.58
  -7  -5   1    8.91    1.47
   7   5  -1   10.86    1.86
  -7   5   1    9.79    1.37
  -7   5   1    9.13    1.64
  -7   5   1   10.96    1.40
   7   5  -1   10.04    1.46
   7   5  -1    8.43    1.78
  -7   5   1    7.32    1.41
  -6  -5   1   11.83    1.96
  -6  -5   1   10.68    1.69
   6  -5  -1   11.85    1.35
   6  -5  -1   10.93    1.56
  -6  -5   1   11.14    1.50
   6  -5  -1   12.51    1.73
   6  -5  -1   12.01    0.99
  -6   5   1   11.46    1.37
   6   5  -1   13.15    1.90
   6   5  -1   10.19    1.65
   6   5  -1   11.61    1.55
  -6   5   1   12.60    1.00
  -6   5   1   12.32    1.37
  -6   5   1   11.48    1.73
   6   5  -1    8.22    1.52
  -6   5   1    9.17    1.43
   5  -5  -1   19.37    1.61
  -5  -5   1   17.16    2.00
   5  -5  -1   19.89    1.79
   5  -5  -1   19.50    1.42
   5  -5  -1   21.49    1.93
   5  -5  -1   20.75    1.82
  -5  -5   1   21.81    1.93
  -5  -5   1   16.18    2.29
  -5   5   1   19.77    1.40
   5   5  -1   21.18    2.20
   5   5  -1   20.35    2.37
   5   5  -1   18.48    1.76
  -5   5   1   20.67    1.66
  -5   5   1   19.47    2.19
   5   5  -1   16.18    2.14
  -5   5   1   20.14    1.76
  -5   5   1   20.31    1.60
  -5   5   1   18.02    1.89
   4  -5  -1   17.25    1.40
   4  -5  -1   18.23    1.90
  -4  -5   1   20.51    2.00
  -4  -5   1   18.65    1.72
   4  -5  -1   18.22    1.43
  -4  -5   1   17.73    2.10
  -4  -5   1   18.34    2.16
   4  -5  -1   19.66    1.37
  -4  -5   1   24.22    1.86
   4  -5  -1   18.32    1.58
  -4  -5   1   17.74    1.90
   4  -5  -1   17.65    1.42
   4  -5  -1   21.78    1.68
  -4   5   1   19.43    1.72
   4   5  -1   18.58    2.16
  -4   5   1   16.92    1.31
   4   5  -1   18.20    2.07
  -4   5   1   19.82    1.61
  -4   5   1   17.78    1.42
  -4   5   1   16.83    1.57
  -4   5   1   19.53    1.66
   4   5  -1   16.59    1.88
   4   5  -1   17.16    1.87
   4   5  -1   19.49    1.79
  -4   5   1   18.44    1.16
  -4   5   1   19.47    1.41
   4   5  -1   18.15    1.88
   4   5  -1   23.71    2.40
   3  -5  -1    7.31    0.63
   3  -5  -1    7.64    0.79
  -3  -5   1    7.62    1.03
  -3  -5   1    7.30    1.15
  -3  -5   1    8.53    1.34
   3  -5  -1    7.59    0.91
  -3  -5   1    7.49    1.04
  -3  -5   1    7.43    1.17
  -3  -5   1    7.00    1.12
   3  -5  -1    6.48    0.58
   3  -5  -1    6.70    1.00
  -3  -5   1    5.26    1.08
   3  -5  -1    6.68    0.59
  -3   5   1    6.56    0.88
   3   5  -1    9.30    1.33
   3   5  -1    6.44    0.99
  -3   5   1    8.19    1.02
  -3   5   1    7.20    0.86
   3   5  -1    8.99    1.22
   3   5  -1    9.27    1.16
   3   5  -1    6.69    1.12
  -3   5   1    7.45    0.93
  -3   5   1    6.28    0.64
   3   5  -1    6.97    1.14
   3   5  -1    8.90    1.34
  -3   5   1    6.42    0.56
  -3   5   1    6.92    0.72
   3   5  -1    9.26    1.19
   3   5  -1    7.61    1.06
  -3   5   1    7.13    0.60
  -2  -5   1   22.09    1.78
  -2  -5   1   20.95    2.00
  -2  -5   1   19.11    1.78
   2  -5  -1   23.22    1.61
  -2  -5   1   20.81    1.98
   2  -5  -1   21.55    1.66
  -2  -5   1   23.36    1.75
   2  -5  -1   21.62    1.66
   2  -5  -1   24.45    1.54
  -2  -5   1   23.22    1.91
   2  -5  -1   21.89    1.59
  -2  -5   1   21.29    1.78
   2   5  -1   17.47    1.79
  -2   5   1   21.98    1.50
  -2   5   1   22.81    1.57
  -2   5   1   23.89    1.57
   2   5  -1   22.14    2.03
  -2   5   1   22.74    1.56
   2   5  -1   21.28    1.71
   2   5  -1   21.39    1.79
  -2   5   1   22.27    1.57
  -2   5   1   22.29    1.63
   2   5  -1   23.75    1.89
   2   5  -1   26.47    1.88
  -2   5   1   21.18    1.60
  -2   5   1   21.57    1.56
   2   5  -1   23.33    1.82
   2   5  -1   23.10    1.74
  -1  -5   1   26.18    1.94
   1  -5  -1   23.06    1.47
  -1  -5   1   24.71    1.89
  -1  -5   1   23.44    1.64
   1  -5  -1   24.19    1.67
   1  -5  -1   24.23    1.75
  -1  -5   1   22.72    1.87
   1  -5  -1   22.95    1.61
   1  -5  -1   23.35    1.60
   1  -5  -1   21.23    1.55
  -1  -5   1   22.62    1.92
   1  -5  -1   25.73    1.76
  -1  -5   1   25.35    1.74
  -1  -5   1   21.85    1.89
  -1  -5   1   21.10    1.85
   1  -5  -1   25.03    1.64
   1   5  -1   24.10    1.88
   1   5  -1   22.84    1.82
  -1   5   1   23.13    1.76
  -1   5   1   23.74    1.65
   1   5  -1   22.06    1.73
   1   5  -1   23.26    1.85
  -1   5   1   24.44    1.85
  -1   5   1   23.94    1.70
   1   5  -1   24.20    1.99
   1   5  -1   23.61    1.92
  -1   5   1   24.96    1.60
  -1   5   1   24.59    1.56
   1   5  -1   22.79    1.83
  -1   5   1   25.56    1.61
  -1   5   1   24.02    1.61
  -1   5   1   25.01    1.72
   0  -5  -1   36.35    2.52
   0  -5  -1   34.53    2.46
   0  -5   1   35.07    2.29
   0  -5   1   35.75    2.55
   0  -5  -1   35.42    2.39
   0  -5   1   39.60    2.59
   0  -5   1   32.13    2.56
   0  -5   1   32.11    2.46
   0  -5  -1   33.52    2.52
   0  -5   1   35.94    2.18
   0  -5   1   37.58    2.62
   0  -5   1   36.45    2.61
   0   5   1   34.18    2.38
   0   5   1   40.08    2.50
   0   5   1   37.27    2.38
   0   5  -1   32.98    2.54
   0   5  -1   37.15    2.50
   0   5  -1   35.98    2.49
   0   5  -1   37.33    2.59
   0   5   1   34.71    2.49
   0   5  -1   36.92    2.53
   0   5   1   35.63    2.48
   0   5   1   32.95    2.63
   0   5  -1   40.60    2.65
   0   5   1   41.54    2.53
   0   5  -1   33.44    2.18
   0   5  -1   32.55    2.54
  -1  -5  -1   13.90    1.51
  -1  -5  -1   12.72    1.22
   1  -5   1   13.13    1.13
  -1  -5  -1   11.78    1.27
  -1  -5  -1   12.80    0.92
   1  -5   1   11.94    1.19
  -1  -5  -1   11.48    0.99
  -1  -5  -1   11.16    1.14
   1  -5   1   10.28    1.07
  -1  -5  -1   11.96    1.34
  -1  -5  -1   13.89    1.40
   1  -5   1   12.49    1.24
   1  -5   1   12.03    1.30
   1  -5   1   11.02    1.19
  -1   5  -1   13.55    1.13
  -1   5  -1   12.41    1.29
  -1   5  -1   11.32    1.07
   1   5   1   11.39    0.89
   1   5   1   12.18    1.30
  -1   5  -1   10.92    1.06
  -1   5  -1   11.71    1.20
   1   5   1   12.72    1.34
   1   5   1   15.05    1.15
   1   5   1   11.99    1.19
  -1   5  -1   10.78    1.32
  -1   5  -1   13.44    1.15
   1   5   1    9.77    1.32
   1   5   1   12.66    1.36
  -2  -5  -1    2.32    0.62
  -2  -5  -1    2.63    0.86
  -2  -5  -1    2.46    0.58
  -2  -5  -1    1.74    0.63
  -2  -5  -1    2.56    0.54
   2  -5   1    2.04    0.55
  -2  -5  -1    2.67    0.80
  -2  -5  -1    1.81    0.65
   2  -5   1    2.13    0.62
   2  -5   1    3.27    0.67
  -2  -5  -1    1.69    0.65
   2  -5   1    1.91    0.50
   2  -5   1    1.86    0.65
  -2   5  -1    1.22    0.55
   2   5   1    2.63    0.78
   2   5   1    2.36    0.66
   2   5   1    2.56    0.70
   2   5   1    1.62    0.32
   2   5   1    2.25    0.53
  -2   5  -1    2.02    0.57
   2   5   1    3.41    0.88
  -2   5  -1    2.34    0.54
  -2   5  -1    2.03    0.48
  -2   5  -1    1.83    0.67
   2   5   1    2.18    0.65
  -2   5  -1    1.48    0.51
   2   5   1    1.91    0.86
  -3  -5  -1   60.42    4.15
  -3  -5  -1   73.64    4.50
  -3  -5  -1   56.24    4.42
   3  -5   1   64.19    4.22
   3  -5   1   66.39    4.03
   3  -5   1   57.45    4.02
   3  -5   1   59.37    4.11
  -3  -5  -1   62.49    4.15
  -3  -5  -1   61.42    4.27
   3  -5   1   64.58    3.92
  -3  -5  -1   66.34    4.09
  -3  -5  -1   58.64    3.85
  -3  -5  -1   58.47    4.06
  -3  -5  -1   65.54    4.47
   3  -5   1   59.38    4.12
   3   5   1   59.02    4.08
   3   5   1   54.87    4.38
   3   5   1   62.47    4.05
  -3   5  -1   64.18    3.74
  -3   5  -1   56.19    4.13
   3   5   1   58.41    4.11
   3   5   1   63.13    4.25
  -3   5  -1   57.64    4.19
   3   5   1   63.07    4.50
  -3   5  -1   58.22    3.97
  -3   5  -1   64.77    4.17
  -3   5  -1   61.54    4.06
   3   5   1   64.22    4.20
   3   5   1   65.27    4.55
  -3   5  -1   61.66    3.91
  -4  -5  -1   10.74    1.43
  -4  -5  -1   12.16    1.44
  -4  -5  -1    9.44    1.09
  -4  -5  -1   12.56    1.42
   4  -5   1    9.38    1.24
   4  -5   1   11.40    0.95
  -4  -5  -1    7.61    1.46
  -4  -5  -1    9.40    1.43
   4  -5   1   11.22    1.23
   4  -5   1    8.85    1.26
   4  -5   1   10.59    1.20
  -4  -5  -1   10.25    1.52
  -4  -5  -1   10.02    1.34
  -4   5  -1   11.30    0.95
   4   5   1    9.00    1.29
  -4   5  -1   10.53    1.52
  -4   5  -1    9.75    1.20
  -4   5  -1    8.28    1.22
   4   5   1   10.16    1.47
  -4   5  -1   10.90    0.91
  -4   5  -1    9.70    1.29
  -4   5  -1   10.71    1.15
   4   5   1    9.23    1.28
   4   5   1    9.84    1.35
   4   5   1    6.95    1.57
  -4   5  -1   10.79    1.34
   5  -5   1    7.37    0.78
   5  -5   1    7.20    1.05
  -5  -5  -1    7.52    1.50
  -5  -5  -1    6.44    1.18
  -5  -5  -1    8.15    1.07
   5  -5   1    6.72    1.01
   5  -5   1    6.38    1.02
   5  -5   1    7.23    1.20
  -5  -5  -1    5.12    1.08
   5   5   1    5.57    1.13
   5   5   1    6.86    1.20
  -5   5  -1    8.19    1.15
   5   5   1    6.98    1.32
   5   5   1    7.00    1.27
  -5   5  -1    7.47    1.00
  -5   5  -1    5.84    0.85
  -5   5  -1    6.77    1.37
  -5   5  -1    6.40    1.12
  -6  -5  -1   23.37    2.78
   6  -5   1   26.69    1.77
   6  -5   1   28.22    2.03
   6  -5   1   24.64    2.53
  -6  -5  -1   25.97    2.33
   6  -5   1   29.23    2.26
  -6  -5  -1   21.70    2.07
   6  -5   1   20.77    2.08
  -6   5  -1   23.74    2.61
   6   5   1   25.82    2.67
   6   5   1   24.39    2.23
  -6   5  -1   24.91    1.98
   6   5   1   21.10    2.63
  -6   5  -1   25.63    2.22
   6   5   1   24.22    2.51
  -6   5  -1   22.00    2.45
  -6   5  -1   26.91    1.98
   7  -5   1   52.29    3.64
   7  -5   1   50.88    3.55
  -7  -5  -1   42.98    3.94
  -7  -5  -1   45.80    3.62
  -7  -5  -1   43.65    3.40
   7  -5   1   48.69    3.22
   7  -5   1   44.78    2.90
   7  -5   1   44.00    3.55
  -7   5  -1   36.31    3.39
  -7   5  -1   47.52    3.82
   7   5   1   41.17    3.60
  -7   5  -1   48.13    3.65
   7   5   1   41.14    3.47
  -7   5  -1   49.22    3.28
   7   5   1   41.62    3.61
   7   5   1   37.80    3.79
  -7   5  -1   42.34    3.17
   8  -5   1   33.56    2.91
   8  -5   1   34.55    3.04
   8  -5   1   33.56    2.71
   8  -5   1   31.12    2.19
   8  -5   1   37.32    2.96
  -8  -5  -1   34.52    3.05
  -8  -5  -1   31.74    2.81
  -8  -5  -1   28.98    3.59
   8   5   1   33.42    3.51
  -8   5  -1   32.54    2.92
  -8   5  -1   30.99    3.29
  -8   5  -1   32.55    2.58
   8   5   1   34.05    3.08
   8   5   1   32.80    3.64
   8   5   1   32.66    2.85
  -8   5  -1   27.95    3.36
   9  -5   1   13.73    1.15
  -9  -5  -1   15.58    2.57
   9  -5   1   15.09    2.11
  -9  -5  -1   12.69    2.10
   9  -5   1   15.94    2.16
   9  -5   1   13.17    2.18
  -9  -5  -1   12.42    1.88
  -9   5  -1   16.39    2.15
   9   5   1   18.99    2.65
   9   5   1   15.55    2.03
  -9   5  -1   15.75    2.30
  -9   5  -1   13.02    2.36
   9   5   1    9.60    2.17
   9   5   1   10.16    1.86
  10  -5   1   -0.08    0.91
  10  -5   1    1.00    1.23
 -10  -5  -1    1.14    1.26
 -10  -5  -1    1.40    0.99
 -10  -5  -1    2.06    1.46
 -10   5  -1    0.89    1.37
 -10   5  -1    0.94    1.11
  10   5   1    2.09    1.24
 -10   5  -1    0.36    1.13
  10   5   1    1.13    1.21
  10   5   1    4.62    1.18
  10   5   1    2.14    1.15
 -11  -5  -1   30.45    3.77
 -11  -5  -1   28.50    3.91
  11  -5   1   31.48    3.49
  11  -5   1   24.83    3.35
 -11  -5  -1   25.64    3.29
  11   5   1   35.31    3.42
 -11   5  -1   28.19    3.75
 -11   5  -1   25.09    3.43
  11   5   1   30.33    3.85
 -11   5  -1   33.41    3.61
  11   5   1   36.03    4.11
 -12  -5  -1    5.57    2.03
 -12  -5  -1    3.56    1.83
  12  -5   1    6.36    1.75
  12  -5   1    8.59    1.95
 -12  -5  -1    5.85    1.74
  12   5   1    6.97    2.23
  12   5   1    9.24    2.32
  12   5   1    5.09    1.41
 -12   5  -1   10.59    2.34
 -12   5  -1    9.40    2.31
  13  -5   1    1.04    1.42
 -13  -5  -1    2.08    1.45
 -13  -5  -1    2.65    1.71
 -13  -5  -1    1.04    1.65
  13  -5   1    1.35    1.61
  13   5   1   -0.84    1.15
 -13   5  -1    0.38    1.25
 -13   5  -1    1.12    1.20
  14  -5   1    3.75    1.93
 -14  -5  -1    3.25    1.69
  14  -5   1    2.32    1.59
 -14  -5  -1    1.47    1.78
 -14  -5  -1    4.79    2.23
 -14   5  -1    4.50    2.10
 -14   5  -1    1.00    1.75
  14   5   1    2.48    1.90
 -15  -5  -1    1.15    1.94
  15  -5   1    2.01    1.75
 -15  -5  -1    7.41    2.36
 -15   5  -1    3.46    1.87
 -15   5  -1    4.83    2.42
  15   5   1    5.02    2.35
 -15  -6   1    0.67    1.64
  15  -6  -1   -1.49    1.15
 -15  -6   1   -0.21    1.87
  15   6  -1   -0.10    1.77
 -15   6   1    2.46    1.83
 -15   6   1    1.33    1.87
  15   6  -1    0.39    1.85
 -14  -6   1   -1.15    1.04
 -14  -6   1   -0.74    1.23
  14  -6  -1   -0.78    1.27
 -14  -6   1   -1.13    1.37
 -14   6   1    2.38    1.70
  14   6  -1    0.37    1.53
 -14   6   1    0.41    1.64
  14   6  -1   -2.90    1.26
  13  -6  -1    0.47    1.18
 -13  -6   1    2.38    1.41
 -13  -6   1   -0.33    1.43
 -13  -6   1   -0.49    1.30
 -13   6   1    0.82    1.22
  13   6  -1    2.39    1.91
 -13   6   1    0.64    1.09
  13   6  -1   -2.06    1.25
  12  -6  -1    0.51    1.12
 -12  -6   1    0.45    0.89
  12  -6  -1   -0.59    0.96
 -12  -6   1   -1.07    1.20
 -12  -6   1   -0.62    1.24
  12   6  -1    0.45    1.38
  12   6  -1   -1.04    1.38
 -12   6   1   -1.39    1.15
 -12   6   1   -1.51    1.09
  12   6  -1    1.49    0.84
 -11  -6   1    2.35    1.17
 -11  -6   1    3.56    1.60
  11  -6  -1    6.32    1.44
  11  -6  -1    1.26    1.45
 -11  -6   1    2.41    1.64
  11   6  -1    5.56    1.35
  11   6  -1    1.42    1.47
 -11   6   1    4.34    1.83
 -11   6   1    6.78    1.72
  11   6  -1    4.06    1.78
  10  -6  -1   13.82    2.51
  10  -6  -1    8.96    1.86
 -10  -6   1   10.45    1.84
 -10  -6   1   15.96    2.68
 -10  -6   1   10.19    2.14
 -10  -6   1   10.71    1.91
  10  -6  -1   11.92    1.82
  10   6  -1   15.66    2.06
 -10   6   1   10.17    1.75
 -10   6   1   10.97    2.13
  10   6  -1   13.75    2.37
  10   6  -1   11.09    2.23
 -10   6   1   12.08    2.07
  -9  -6   1    6.82    1.69
   9  -6  -1    8.60    1.94
  -9  -6   1    6.92    1.47
   9  -6  -1    9.16    1.52
  -9  -6   1    7.83    1.47
  -9  -6   1    9.73    1.90
   9  -6  -1    8.42    1.60
   9   6  -1    9.36    1.61
  -9   6   1    6.29    1.55
   9   6  -1    8.14    1.91
  -9   6   1    6.55    1.30
  -9   6   1    8.75    1.67
   9   6  -1    4.32    1.62
   8  -6  -1    3.87    1.16
  -8  -6   1    3.52    1.10
   8  -6  -1    3.52    0.87
  -8  -6   1    3.95    1.17
  -8  -6   1    3.21    1.37
   8  -6  -1    4.02    1.17
   8  -6  -1    2.33    0.54
   8  -6  -1    2.30    0.84
  -8  -6   1    5.18    1.13
  -8   6   1    3.25    1.12
   8   6  -1    2.54    1.18
   8   6  -1    0.71    0.91
   8   6  -1    2.94    1.15
  -8   6   1    2.13    0.86
  -8   6   1    1.37    1.12
   7  -6  -1    9.24    1.34
  -7  -6   1   10.84    1.55
  -7  -6   1    8.53    1.89
   7  -6  -1    8.95    1.78
   7  -6  -1   13.94    1.83
  -7  -6   1    8.49    1.56
   7  -6  -1   11.62    1.00
  -7  -6   1   12.35    1.77
   7   6  -1    7.05    1.76
  -7   6   1   12.58    1.46
  -7   6   1    9.36    1.77
  -7   6   1   10.98    1.08
   7   6  -1   10.94    1.92
   7   6  -1   10.76    1.85
   7   6  -1   13.64    1.78
  -7   6   1   12.60    1.47
  -7   6   1    9.75    1.56
   6  -6  -1   27.90    2.39
   6  -6  -1   25.47    2.78
   6  -6  -1   26.66    2.19
   6  -6  -1   30.15    1.97
  -6  -6   1   27.73    3.16
   6  -6  -1   27.10    2.13
  -6  -6   1   27.72    2.50
  -6  -6   1   27.22    2.44
   6   6  -1   30.12    2.75
   6   6  -1   25.95    2.84
  -6   6   1   32.34    2.28
  -6   6   1   28.92    2.23
  -6   6   1   29.41    2.60
  -6   6   1   24.77    2.34
  -6   6   1   29.53    1.97
   6   6  -1   27.20    3.00
   6   6  -1   27.71    2.47
   5  -6  -1   10.54    0.99
  -5  -6   1    9.08    1.37
   5  -6  -1    8.44    1.00
   5  -6  -1    9.84    1.01
  -5  -6   1    6.10    1.31
   5  -6  -1    7.03    1.24
  -5  -6   1   10.48    1.71
   5  -6  -1    9.00    1.25
   5  -6  -1    9.21    1.03
  -5   6   1    6.99    1.29
   5   6  -1    9.18    1.61
   5   6  -1   10.57    1.43
  -5   6   1    7.02    1.43
  -5   6   1   11.75    1.32
  -5   6   1    9.01    0.96
   5   6  -1   10.04    1.49
  -5   6   1    9.54    1.28
   5   6  -1    9.05    1.36
   5   6  -1    8.53    1.49
  -5   6   1    8.88    1.00
  -5   6   1    9.46    0.84
   4  -6  -1    9.06    0.95
  -4  -6   1    8.55    1.54
   4  -6  -1    7.76    0.69
   4  -6  -1    8.27    0.75
  -4  -6   1    8.07    1.32
   4  -6  -1    7.24    0.74
  -4  -6   1    8.45    1.29
  -4  -6   1    7.73    1.47
  -4  -6   1    8.84    1.25
   4  -6  -1    9.89    1.13
  -4  -6   1    8.18    1.33
   4  -6  -1    7.22    1.16
   4   6  -1   10.15    1.57
   4   6  -1    8.61    1.46
  -4   6   1    8.55    1.10
  -4   6   1    8.96    0.72
   4   6  -1    7.98    1.19
  -4   6   1    9.32    1.23
  -4   6   1    8.61    0.77
  -4   6   1    8.03    1.00
  -4   6   1    8.03    1.11
  -4   6   1    7.63    0.66
   4   6  -1    6.28    1.09
  -4   6   1    7.33    0.82
  -4   6   1    7.71    1.23
   4   6  -1    8.65    1.23
  -3  -6   1    1.38    0.84
   3  -6  -1    0.07    0.53
  -3  -6   1    0.27    0.51
  -3  -6   1    0.26    0.69
  -3  -6   1    0.67    0.72
   3  -6  -1    0.44    0.35
   3  -6  -1    0.97    0.42
  -3  -6   1    1.74    0.71
   3  -6  -1    1.13    0.49
  -3  -6   1    0.42    0.50
  -3   6   1    0.86    0.37
   3   6  -1    0.94    0.63
  -3   6   1    0.82    0.45
  -3   6   1    1.04    0.38
   3   6  -1    1.38    0.73
   3   6  -1    1.82    0.66
  -3   6   1    0.76    0.49
   3   6  -1    1.36    0.62
  -3   6   1    1.29    0.41
  -3   6   1    1.22    0.35
   3   6  -1    0.26    0.81
  -3   6   1    0.72    0.32
   3   6  -1    1.11    0.59
   3   6  -1    1.05    0.54
   3   6  -1   -0.28    0.66
   3   6  -1    1.47    0.88
  -3   6   1    2.11    0.58
  -2  -6   1   12.08    1.19
  -2  -6   1   10.66    1.39
  -2  -6   1   12.69    1.31
   2  -6  -1   11.77    1.05
   2  -6  -1   11.02    1.13
  -2  -6   1   10.01    1.33
  -2  -6   1   12.55    1.45
   2  -6  -1    9.13    1.04
  -2  -6   1   15.12    1.59
  -2  -6   1    8.77    1.28
   2  -6  -1   11.67    0.93
   2  -6  -1   11.51    1.06
  -2   6   1   11.49    0.98
  -2   6   1   11.00    0.93
  -2   6   1   12.62    0.98
   2   6  -1   10.65    1.35
  -2   6   1   10.60    0.97
   2   6  -1   12.46    1.49
   2   6  -1   11.79    1.42
   2   6  -1   11.91    1.37
  -2   6   1   10.12    0.97
  -2   6   1   11.67    1.00
  -2   6   1   11.00    0.99
  -2   6   1   11.29    0.88
   2   6  -1   11.86    1.24
  -2   6   1   12.83    1.13
   2   6  -1   11.25    1.27
   2   6  -1   10.01    1.33
   2   6  -1   10.29    1.48
  -1  -6   1   17.86    1.39
  -1  -6   1   11.92    1.41
   1  -6  -1   12.31    1.28
  -1  -6   1    8.58    1.33
  -1  -6   1   11.74    1.19
   1  -6  -1   14.19    1.27
   1  -6  -1   12.96    1.04
   1  -6  -1   12.42    1.17
  -1  -6   1   13.54    1.04
   1  -6  -1   13.97    1.12
  -1  -6   1   15.13    1.58
   1  -6  -1   13.83    1.06
  -1  -6   1   15.50    1.53
  -1  -6   1   12.77    1.44
   1  -6  -1   11.85    0.87
   1  -6  -1   13.19    1.01
  -1   6   1   12.91    1.06
  -1   6   1   14.18    1.17
   1   6  -1   12.18    1.39
   1   6  -1   15.11    1.58
  -1   6   1   12.83    0.99
   1   6  -1   11.73    1.39
  -1   6   1   11.69    1.25
  -1   6   1   13.46    1.41
  -1   6   1   13.47    0.94
  -1   6   1   11.93    1.26
   1   6  -1   11.92    1.43
  -1   6   1   12.64    1.16
   1   6  -1   15.05    1.45
  -1   6   1   12.50    1.01
   1   6  -1   16.00    1.33
   1   6  -1   13.03    1.17
   0  -6   1    8.20    1.03
   0  -6   1    7.50    0.82
   0  -6  -1    8.04    0.89
   0  -6  -1    7.84    1.02
   0  -6   1    6.67    0.72
   0  -6   1    8.99    1.09
   0  -6   1    6.67    1.10
   0  -6   1    6.37    0.94
   0  -6  -1    6.30    0.99
   0  -6  -1    6.06    0.88
   0  -6   1    8.50    1.03
   0  -6   1    7.63    1.05
   0   6   1    7.65    0.97
   0   6  -1    7.34    0.93
   0   6  -1    7.46    1.04
   0   6  -1    6.72    0.99
   0   6   1    5.84    0.80
   0   6   1    7.09    0.86
   0   6  -1    6.11    1.00
   0   6  -1    9.24    1.07
   0   6  -1    7.30    1.03
   0   6   1    6.97    0.89
   0   6  -1    8.11    1.18
   0   6   1    6.34    1.10
   0   6   1    7.44    0.88
   0   6   1    7.09    1.01
  -1  -6  -1   43.96    3.08
   1  -6   1   44.94    2.96
  -1  -6  -1   38.18    2.85
   1  -6   1   41.79    2.95
  -1  -6  -1   41.47    3.07
   1  -6   1   36.92    2.95
   1  -6   1   43.11    2.99
  -1  -6  -1   46.11    2.73
  -1  -6  -1   39.21    3.10
  -1  -6  -1   40.85    2.65
   1  -6   1   44.22    2.89
  -1  -6  -1   47.29    3.27
  -1  -6  -1   39.77    2.89
   1  -6   1   40.95    3.03
  -1   6  -1   46.27    2.99
   1   6   1   45.11    3.03
  -1   6  -1   46.59    3.02
   1   6   1   43.22    3.26
   1   6   1   43.88    3.13
   1   6   1   42.24    2.66
  -1   6  -1   42.37    2.94
   1   6   1   42.84    3.08
  -1   6  -1   42.45    2.92
  -1   6  -1   41.56    3.01
   1   6   1   40.26    2.90
   1   6   1   47.77    2.92
  -1   6  -1   38.96    3.06
   2  -6   1  100.44    6.14
   2  -6   1   93.34    5.96
  -2  -6  -1   93.21    6.06
   2  -6   1   98.13    6.02
  -2  -6  -1   98.92    5.97
   2  -6   1  100.40    6.04
   2  -6   1   97.07    6.19
  -2  -6  -1  100.01    6.12
  -2  -6  -1  100.96    6.51
  -2  -6  -1   81.93    6.17
  -2  -6  -1  102.22    5.96
   2  -6   1   87.48    6.01
  -2  -6  -1   97.20    6.53
  -2  -6  -1  109.59    6.52
  -2   6  -1   96.01    6.21
   2   6   1   90.05    6.41
  -2   6  -1  101.77    6.18
   2   6   1   89.15    6.07
  -2   6  -1   89.44    6.09
  -2   6  -1   90.28    6.00
   2   6   1  104.08    6.28
   2   6   1  101.52    6.55
   2   6   1   97.23    6.09
   2   6   1   84.14    6.39
  -2   6  -1   94.86    6.01
   2   6   1   88.27    5.94
  -2   6  -1  101.17    6.24
   3  -6   1   26.64    2.17
   3  -6   1   29.06    2.02
   3  -6   1   26.25    2.01
  -3  -6  -1   25.24    2.04
  -3  -6  -1   29.12    2.44
   3  -6   1   27.84    1.88
  -3  -6  -1   28.26    2.00
   3  -6   1   25.50    2.05
  -3  -6  -1   26.79    2.03
  -3  -6  -1   22.66    2.21
  -3  -6  -1   25.08    2.14
   3  -6   1   26.99    1.96
  -3  -6  -1   22.44    2.47
  -3   6  -1   22.70    1.93
   3   6   1   23.47    2.11
  -3   6  -1   24.69    1.58
   3   6   1   24.26    1.97
  -3   6  -1   24.92    1.94
   3   6   1   24.95    2.31
  -3   6  -1   23.32    2.13
  -3   6  -1   26.80    2.08
  -3   6  -1   26.14    1.86
   3   6   1   25.39    2.29
   3   6   1   30.83    2.23
  -3   6  -1   24.65    1.94
   3   6   1   23.76    2.28
  -4  -6  -1    2.08    0.69
   4  -6   1    1.06    0.64
   4  -6   1    2.31    0.58
  -4  -6  -1    0.85    0.55
  -4  -6  -1    0.83    0.46
  -4  -6  -1    0.76    0.70
   4  -6   1    1.17    0.43
  -4  -6  -1    0.36    0.85
   4  -6   1   -0.03    0.15
  -4  -6  -1    1.16    0.82
   4  -6   1    2.17    0.72
   4  -6   1    0.86    0.54
  -4  -6  -1    0.49    0.57
  -4   6  -1    0.33    0.80
  -4   6  -1    0.82    0.67
  -4   6  -1    0.86    0.63
  -4   6  -1    1.01    0.34
   4   6   1    0.83    0.73
   4   6   1    1.63    0.88
  -4   6  -1    0.49    0.36
  -4   6  -1    1.31    0.50
  -4   6  -1    1.02    0.51
   4   6   1    0.89    0.62
  -4   6  -1    1.60    0.70
   5  -6   1   30.87    2.40
   5  -6   1   31.29    2.11
  -5  -6  -1   28.69    2.28
   5  -6   1   35.05    2.36
  -5  -6  -1   26.34    3.04
   5  -6   1   31.91    2.50
   5  -6   1   30.43    2.49
  -5  -6  -1   29.30    2.63
  -5  -6  -1   31.53    2.60
  -5   6  -1   30.94    2.43
  -5   6  -1   28.96    2.71
  -5   6  -1   32.79    2.16
   5   6   1   30.09    2.63
  -5   6  -1   31.61    2.11
   5   6   1   31.95    2.88
  -5   6  -1   30.61    2.32
   5   6   1   27.28    2.54
  -5   6  -1   28.08    2.55
   6  -6   1    9.85    0.88
   6  -6   1    9.55    1.30
  -6  -6  -1    8.53    1.46
  -6  -6  -1   10.73    1.37
   6  -6   1    8.22    1.40
   6  -6   1    9.25    1.30
  -6  -6  -1    8.40    1.52
  -6  -6  -1    8.73    1.80
   6  -6   1   12.04    1.35
  -6   6  -1   10.42    1.59
  -6   6  -1    8.38    1.28
  -6   6  -1   12.06    1.77
   6   6   1   10.58    1.64
   6   6   1   11.07    1.67
  -6   6  -1   10.38    1.24
  -6   6  -1   11.26    1.19
   6   6   1   11.66    1.80
   7  -6   1   19.06    2.08
  -7  -6  -1   15.22    2.47
   7  -6   1   15.93    1.93
   7  -6   1   19.29    1.33
   7  -6   1   18.46    2.23
  -7  -6  -1   16.76    2.22
  -7  -6  -1   15.91    1.92
   7  -6   1   19.68    1.68
   7   6   1   17.51    2.17
  -7   6  -1   14.91    2.14
  -7   6  -1   18.59    1.66
  -7   6  -1   17.99    2.03
   7   6   1   20.37    2.54
   7   6   1   14.32    2.19
  -7   6  -1   13.56    2.16
   7   6   1   15.93    2.19
  -7   6  -1   19.68    1.88
  -8  -6  -1    9.28    1.84
   8  -6   1    8.74    1.50
   8  -6   1   10.35    0.90
  -8  -6  -1   10.14    2.02
  -8  -6  -1   11.76    1.70
   8  -6   1   11.21    1.81
   8  -6   1   11.52    1.68
   8   6   1   13.63    1.90
  -8   6  -1   14.22    2.02
   8   6   1    9.38    1.86
  -8   6  -1    9.03    1.34
  -8   6  -1   13.59    1.80
  -8   6  -1   13.56    2.24
  -8   6  -1   11.82    1.47
   8   6   1   12.57    2.17
   8   6   1   11.36    1.80
   9  -6   1   15.00    2.29
  -9  -6  -1   15.96    2.11
  -9  -6  -1   15.46    2.30
  -9  -6  -1   14.24    2.59
   9  -6   1   14.97    2.02
   9   6   1   21.05    2.44
   9   6   1   13.78    2.27
  -9   6  -1   17.89    2.45
   9   6   1   13.62    2.47
  -9   6  -1   16.22    1.82
  -9   6  -1   15.63    2.43
   9   6   1   15.75    2.32
  -9   6  -1   17.03    2.22
 -10  -6  -1    9.88    1.72
 -10  -6  -1    5.36    1.91
  10  -6   1    7.65    1.86
 -10  -6  -1    5.70    1.80
  10  -6   1    9.65    1.72
 -10   6  -1   10.23    1.78
  10   6   1    9.12    1.83
  10   6   1    6.66    1.51
  10   6   1    8.06    1.96
  10   6   1    9.90    2.18
 -10   6  -1    6.95    1.67
 -10   6  -1    8.06    1.86
 -11  -6  -1    0.75    1.00
 -11  -6  -1    0.35    1.24
  11  -6   1    0.35    0.90
 -11  -6  -1   -0.07    1.29
  11  -6   1   -0.48    0.95
  11   6   1    0.94    1.04
 -11   6  -1    0.65    1.01
 -11   6  -1   -0.75    0.79
  11   6   1   -0.38    1.24
  11   6   1   -0.49    0.89
 -12  -6  -1    5.23    2.03
 -12  -6  -1    4.86    2.07
  12  -6   1    4.70    1.78
 -12  -6  -1    6.80    1.68
  12  -6   1    4.26    1.58
 -12   6  -1    7.91    2.03
  12   6   1    7.00    2.21
 -12   6  -1    4.46    1.80
  12   6   1    6.94    1.98
  12   6   1    6.64    1.61
 -13  -6  -1   10.26    2.77
 -13  -6  -1    8.64    2.11
  13  -6   1    7.94    2.26
  13  -6   1   14.44    2.51
 -13  -6  -1   13.07    2.83
  13   6   1   12.82    2.94
  13   6   1    9.43    2.35
  13   6   1    7.87    1.92
 -13   6  -1   13.07    2.75
 -13   6  -1   17.18    3.13
 -14  -6  -1    1.20    1.47
  14  -6   1    1.08    1.30
 -14  -6  -1    0.46    1.71
 -14  -6  -1    0.34    1.37
  14  -6   1   -0.71    1.36
  14   6   1    3.90    2.12
 -14   6  -1    1.71    1.99
 -14   6  -1    0.72    1.48
  15  -6   1    6.72    2.06
 -15  -6  -1    3.24    1.96
 -15  -6  -1    2.11    2.09
 -15  -6  -1    4.28    2.22
 -15   6  -1    6.94    2.23
 -15   6  -1    7.56    2.58
  15   6   1    7.60    2.43
  15  -7  -1    2.62    1.50
 -15  -7   1   -2.62    1.49
 -15  -7   1   -0.80    1.68
  15   7  -1    2.44    1.85
 -15   7   1   -0.94    1.49
  15   7  -1    0.94    1.95
 -15   7   1    0.08    1.78
  14  -7  -1   -0.87    1.15
 -14  -7   1    3.37    2.03
 -14  -7   1    0.48    1.84
 -14  -7   1    0.95    1.46
  14   7  -1    2.09    2.03
 -14   7   1    0.93    1.24
 -14   7   1    2.39    1.56
  14   7  -1    0.00    1.57
 -13  -7   1    0.31    1.19
 -13  -7   1    1.08    1.67
  13  -7  -1   -0.31    1.06
 -13  -7   1   -0.91    0.91
 -13   7   1    3.59    1.90
  13   7  -1    0.77    0.99
  13   7  -1    0.43    1.82
  13   7  -1    1.17    1.63
 -13   7   1    1.59    1.54
  12  -7  -1    1.38    1.15
 -12  -7   1    4.13    1.96
 -12  -7   1    6.62    2.08
 -12  -7   1   -0.38    0.89
 -12   7   1    1.52    1.59
  12   7  -1   -0.70    1.45
  12   7  -1    0.03    1.38
  12   7  -1    2.50    1.13
 -12   7   1    7.02    1.84
  11  -7  -1    0.91    0.90
 -11  -7   1    0.73    1.31
  11  -7  -1   -0.41    0.79
 -11  -7   1   -1.06    1.25
 -11  -7   1   -0.48    0.97
 -11   7   1    0.57    1.03
 -11   7   1    2.22    1.39
  11   7  -1    1.32    1.41
  11   7  -1    0.50    0.85
  11   7  -1   -1.92    0.72
 -10  -7   1   -0.15    1.14
  10  -7  -1    1.39    0.92
 -10  -7   1    1.36    0.98
  10  -7  -1    2.23    1.18
 -10  -7   1    0.86    1.31
 -10  -7   1    2.99    1.63
  10  -7  -1    2.05    1.18
  10   7  -1    1.10    0.98
  10   7  -1    1.41    1.44
 -10   7   1    1.02    1.33
 -10   7   1    1.23    1.16
  10   7  -1    0.73    1.33
   9  -7  -1    0.23    0.97
   9  -7  -1   -0.68    0.64
  -9  -7   1    0.32    0.87
   9  -7  -1   -0.25    0.67
  -9  -7   1   -1.55    0.52
  -9  -7   1    0.30    0.66
  -9  -7   1   -1.48    0.68
  -9   7   1   -0.81    0.80
  -9   7   1   -0.74    0.62
   9   7  -1    1.51    0.87
   9   7  -1    0.43    1.07
  -9   7   1   -0.08    0.63
   9   7  -1    2.37    1.23
   8  -7  -1   25.25    2.65
   8  -7  -1   23.81    1.96
  -8  -7   1   22.68    2.42
   8  -7  -1   21.97    2.08
   8  -7  -1   25.34    2.98
  -8  -7   1   17.95    2.56
  -8  -7   1   21.15    3.00
   8  -7  -1   24.33    1.73
  -8  -7   1   26.27    2.78
   8   7  -1   23.41    2.61
  -8   7   1   25.16    1.75
   8   7  -1   24.57    2.95
  -8   7   1   20.16    2.48
  -8   7   1   18.05    2.66
   8   7  -1   19.36    2.83
  -8   7   1   19.30    2.02
  -7  -7   1    4.77    1.30
   7  -7  -1    3.90    1.11
  -7  -7   1    3.26    1.45
   7  -7  -1    4.19    1.35
  -7  -7   1    4.26    1.16
   7  -7  -1    3.08    0.79
   7  -7  -1    2.59    0.65
  -7  -7   1    4.78    0.98
   7  -7  -1    4.95    0.69
   7  -7  -1    3.40    0.74
   7   7  -1    3.59    1.32
  -7   7   1    4.09    0.87
   7   7  -1    4.03    1.38
  -7   7   1    5.40    0.70
   7   7  -1    3.27    1.09
  -7   7   1    4.99    0.96
   7   7  -1    3.63    1.20
  -7   7   1    4.02    1.21
  -7   7   1    2.10    0.92
  -6  -7   1    0.21    0.57
   6  -7  -1   -0.27    0.55
   6  -7  -1    0.32    0.41
  -6  -7   1   -0.27    0.62
   6  -7  -1   -0.32    0.40
   6  -7  -1    0.67    0.77
   6  -7  -1    0.40    0.41
   6  -7  -1   -0.28    0.31
  -6  -7   1   -1.11    0.67
  -6   7   1    0.01    0.29
  -6   7   1    0.69    0.92
  -6   7   1   -0.07    0.57
   6   7  -1    0.00    0.87
   6   7  -1    0.14    0.58
  -6   7   1    0.10    0.39
   6   7  -1    0.03    0.86
   6   7  -1   -0.91    0.54
   5  -7  -1    1.86    0.59
   5  -7  -1    1.92    0.46
   5  -7  -1    2.69    0.91
   5  -7  -1    2.22    0.33
  -5  -7   1    1.48    0.91
   5  -7  -1    2.48    0.75
   5  -7  -1    1.80    0.45
  -5  -7   1    1.48    0.80
  -5  -7   1    2.25    0.98
  -5   7   1    2.22    0.49
   5   7  -1    1.69    0.84
  -5   7   1    1.86    0.78
   5   7  -1    3.98    1.19
   5   7  -1    1.72    1.05
   5   7  -1    3.36    0.99
  -5   7   1    2.26    0.30
   5   7  -1    2.88    0.95
  -5   7   1    2.20    0.52
  -5   7   1    1.93    0.67
  -5   7   1    3.07    0.97
  -5   7   1    1.99    0.70
   4  -7  -1    0.31    0.21
  -4  -7   1    0.00    0.80
   4  -7  -1    0.03    0.20
  -4  -7   1   -0.31    0.67
   4  -7  -1   -0.55    0.39
  -4  -7   1    0.37    0.55
  -4  -7   1    0.04    0.55
   4  -7  -1    0.28    0.45
   4  -7  -1   -0.05    0.29
  -4  -7   1   -0.37    0.79
   4  -7  -1    0.07    0.64
   4   7  -1   -1.06    0.69
  -4   7   1    0.26    0.66
  -4   7   1   -0.66    0.28
  -4   7   1   -0.17    0.25
   4   7  -1    0.13    0.62
  -4   7   1   -0.12    0.18
  -4   7   1   -0.43    0.51
   4   7  -1   -0.19    0.66
  -4   7   1   -0.03    0.40
  -4   7   1    0.21    0.38
   4   7  -1    0.05    0.66
   4   7  -1    0.03    0.58
  -4   7   1   -0.20    0.12
  -4   7   1   -0.58    0.39
   3  -7  -1   13.41    1.17
  -3  -7   1   13.26    1.60
  -3  -7   1   13.33    1.51
  -3  -7   1   10.41    1.73
  -3  -7   1   16.79    1.95
  -3  -7   1   12.58    1.64
  -3  -7   1   16.12    1.57
   3  -7  -1   12.72    1.37
   3  -7  -1   12.26    1.21
   3  -7  -1   14.50    1.18
  -3   7   1   13.05    1.14
   3   7  -1   15.63    1.66
  -3   7   1   14.40    1.13
   3   7  -1   13.52    1.80
  -3   7   1   15.59    1.14
  -3   7   1   13.54    1.40
  -3   7   1   13.89    1.09
  -3   7   1   13.11    1.39
  -3   7   1   14.93    1.65
  -3   7   1   13.25    1.18
   3   7  -1   12.55    1.44
   3   7  -1   12.41    1.66
  -3   7   1   12.72    1.16
  -3   7   1   14.23    1.14
   3   7  -1   12.91    1.72
   2  -7  -1   64.37    3.79
  -2  -7   1   58.06    3.85
  -2  -7   1   56.60    4.10
   2  -7  -1   56.64    3.71
   2  -7  -1   59.29    3.91
   2  -7  -1   59.77    3.88
  -2  -7   1   64.27    4.21
   2  -7  -1   56.88    3.62
  -2  -7   1   58.83    3.95
  -2  -7   1   64.16    4.37
   2  -7  -1   59.32    3.71
  -2  -7   1   64.50    4.34
  -2   7   1   60.63    3.93
   2   7  -1   71.10    4.14
  -2   7   1   59.57    3.71
  -2   7   1   61.21    3.85
   2   7  -1   61.66    4.15
  -2   7   1   54.39    3.79
  -2   7   1   58.95    3.95
  -2   7   1   59.66    3.70
   2   7  -1   48.30    4.24
  -2   7   1   60.10    3.85
   2   7  -1   58.01    3.96
  -2   7   1   56.64    3.71
   2   7  -1   56.57    3.86
  -2   7   1   57.82    3.70
  -2   7   1   59.37    3.87
  -2   7   1   56.24    3.75
   2   7  -1   49.94    4.17
   1  -7  -1  169.94   11.43
   1  -7  -1  182.21   11.43
   1  -7  -1  169.93   11.17
   1  -7  -1  174.67   10.88
  -1  -7   1  187.98   11.32
  -1  -7   1  171.48   11.39
   1  -7  -1  183.73   10.94
  -1  -7   1  183.48   11.30
   1  -7  -1  179.65   10.68
  -1  -7   1  179.75   10.89
  -1  -7   1  191.43   11.80
  -1  -7   1  173.92   11.32
  -1  -7   1  181.08   11.01
   1  -7  -1  190.06   11.16
  -1  -7   1  199.15   11.78
  -1   7   1  183.46   11.22
   1   7  -1  186.96   11.79
  -1   7   1  179.93   10.88
   1   7  -1  188.11   11.16
  -1   7   1  176.56   11.15
   1   7  -1  190.64   11.73
   1   7  -1  184.03   11.03
  -1   7   1  179.28   11.15
  -1   7   1  176.77   10.92
  -1   7   1  191.42   11.19
   1   7  -1  167.34   11.25
   1   7  -1  196.52   11.44
  -1   7   1  174.17   11.47
   1   7  -1  194.82   11.36
  -1   7   1  184.04   11.44
  -1   7   1  172.32   11.40
   0  -7   1   48.11    3.57
   0  -7   1   51.31    3.51
   0  -7   1   50.78    3.24
   0  -7  -1   52.13    3.46
   0  -7   1   50.06    3.19
   0  -7   1   49.08    3.52
   0  -7   1   51.03    3.53
   0  -7  -1   53.71    3.31
   0  -7   1   54.69    3.56
   0  -7   1   45.99    3.53
   0  -7  -1   49.82    3.48
   0  -7  -1   48.84    3.51
   0   7  -1   51.47    3.47
   0   7   1   47.42    3.28
   0   7   1   54.29    3.48
   0   7   1   52.46    3.49
   0   7  -1   49.01    3.21
   0   7  -1   46.55    3.46
   0   7   1   46.07    3.63
   0   7  -1   45.06    3.56
   0   7   1   53.83    3.33
   0   7   1   52.97    3.50
   0   7   1   47.62    3.43
   0   7  -1   55.06    3.54
   0   7   1   45.25    3.41
   0   7  -1   46.93    3.48
   0   7  -1   49.17    3.44
  -1  -7  -1  109.27    6.39
  -1  -7  -1  102.23    6.73
  -1  -7  -1  103.23    6.15
   1  -7   1  105.97    6.47
   1  -7   1  104.03    6.36
  -1  -7  -1   97.43    6.58
   1  -7   1   92.74    6.60
  -1  -7  -1  101.98    6.77
   1  -7   1   99.42    6.48
   1  -7   1   97.64    6.06
   1  -7   1   96.51    6.55
   1   7   1  103.53    6.55
  -1   7  -1   99.66    6.41
   1   7   1   96.71    6.77
   1   7   1   98.57    6.03
   1   7   1   99.38    6.53
   1   7   1  111.31    6.40
  -1   7  -1  113.10    6.68
  -1   7  -1  103.79    6.61
   1   7   1  102.60    6.38
  -1   7  -1   97.63    6.43
  -1   7  -1  106.43    6.58
   1   7   1  100.71    6.71
   1   7   1  102.23    6.77
  -1   7  -1   87.69    6.52
   1   7   1   99.07    6.12
  -2  -7  -1   24.38    1.98
  -2  -7  -1   23.99    1.97
   2  -7   1   22.73    1.88
  -2  -7  -1   26.69    2.24
   2  -7   1   26.05    1.89
   2  -7   1   22.95    1.85
  -2  -7  -1   25.27    1.84
   2  -7   1   24.55    1.96
  -2  -7  -1   24.29    2.14
   2  -7   1   25.91    1.89
  -2  -7  -1   21.89    2.03
   2  -7   1   24.79    2.04
  -2  -7  -1   25.49    1.76
   2  -7   1   27.41    2.02
  -2   7  -1   24.90    1.94
  -2   7  -1   20.89    1.81
   2   7   1   22.98    2.46
   2   7   1   24.54    2.22
  -2   7  -1   23.37    2.03
  -2   7  -1   23.34    1.85
  -2   7  -1   24.82    1.97
  -2   7  -1   24.30    1.85
   2   7   1   22.80    1.96
   2   7   1   24.20    1.76
   2   7   1   25.50    2.01
   2   7   1   18.21    2.02
  -2   7  -1   22.02    1.90
   3  -7   1    1.84    0.78
  -3  -7  -1    1.02    0.79
   3  -7   1    0.77    0.48
  -3  -7  -1    0.74    0.49
   3  -7   1    1.09    0.55
  -3  -7  -1    0.88    0.80
   3  -7   1    1.28    0.66
   3  -7   1    1.09    0.54
  -3  -7  -1   -0.02    0.62
  -3  -7  -1    0.63    0.57
   3  -7   1    0.78    0.59
  -3  -7  -1    0.41    0.61
  -3  -7  -1    1.16    0.58
   3   7   1    1.04    0.56
  -3   7  -1    0.86    0.47
   3   7   1    1.51    0.77
  -3   7  -1    0.48    0.41
  -3   7  -1   -0.42    0.54
   3   7   1    0.40    0.65
   3   7   1    0.75    0.79
   3   7   1    1.03    0.51
  -3   7  -1    0.54    0.44
  -3   7  -1    1.53    0.62
  -3   7  -1    0.75    0.52
  -4  -7  -1   13.40    1.83
  -4  -7  -1   13.98    1.63
   4  -7   1   15.07    1.35
  -4  -7  -1   15.98    1.67
  -4  -7  -1   15.79    1.83
  -4  -7  -1   14.30    2.01
   4  -7   1   14.84    1.28
   4  -7   1   14.36    1.61
  -4  -7  -1   17.40    2.02
   4  -7   1   16.05    1.62
  -4  -7  -1   13.47    1.17
   4  -7   1   14.16    1.61
  -4   7  -1   15.89    1.89
  -4   7  -1   14.31    1.84
  -4   7  -1   13.61    1.34
   4   7   1   14.90    1.64
   4   7   1   14.85    1.73
   4   7   1   14.74    1.92
  -4   7  -1   10.74    1.55
  -4   7  -1   15.00    1.04
  -4   7  -1   16.53    1.28
   4   7   1   16.05    2.13
  -4   7  -1   17.40    1.65
  -4   7  -1   13.27    1.35
  -5  -7  -1    1.17    0.51
   5  -7   1    0.09    0.33
  -5  -7  -1   -0.20    0.72
   5  -7   1    0.57    0.61
  -5  -7  -1    0.35    0.75
   5  -7   1   -0.06    0.15
   5  -7   1    0.93    0.52
   5  -7   1    1.56    0.74
  -5  -7  -1   -0.78    0.66
   5  -7   1    0.13    0.49
  -5   7  -1    1.35    0.41
   5   7   1    0.76    0.72
  -5   7  -1    0.20    0.32
  -5   7  -1    1.05    0.79
   5   7   1   -0.51    0.74
  -5   7  -1    0.17    0.84
  -5   7  -1    1.17    0.49
   5   7   1    0.75    0.77
  -5   7  -1    0.45    0.51
   5   7   1    1.56    0.88
   6  -7   1    2.47    0.46
  -6  -7  -1    1.90    1.18
   6  -7   1    0.78    0.42
  -6  -7  -1    2.14    1.03
  -6  -7  -1    1.55    0.81
   6  -7   1    2.29    0.88
  -6  -7  -1    1.94    0.66
   6  -7   1    2.04    0.66
   6  -7   1    1.72    0.67
   6  -7   1    1.17    0.77
  -6   7  -1    1.83    0.54
  -6   7  -1    1.98    0.70
  -6   7  -1    2.40    0.70
  -6   7  -1    1.56    0.89
   6   7   1    1.67    0.92
  -6   7  -1    2.64    1.12
   6   7   1    1.55    0.94
   6   7   1    0.94    0.83
   6   7   1    2.03    0.93
  -7  -7  -1    0.08    0.97
  -7  -7  -1    0.25    0.99
   7  -7   1    0.35    0.28
   7  -7   1   -0.61    0.50
   7  -7   1   -0.03    0.81
  -7  -7  -1    0.71    1.17
   7  -7   1   -0.24    0.43
  -7  -7  -1    0.04    0.51
   7  -7   1    0.49    0.52
   7  -7   1   -0.08    0.48
   7   7   1   -0.47    0.66
   7   7   1    0.23    0.67
  -7   7  -1    0.11    0.48
  -7   7  -1    0.13    0.54
   7   7   1   -0.23    0.85
  -7   7  -1   -0.08    0.57
   7   7   1    0.53    1.06
  -7   7  -1    1.18    0.72
  -7   7  -1    0.44    1.03
   8  -7   1    5.40    1.40
  -8  -7  -1    5.85    1.55
   8  -7   1    6.46    1.26
  -8  -7  -1    6.83    1.23
   8  -7   1    7.08    0.68
   8  -7   1    7.56    1.26
  -8  -7  -1    4.90    1.71
  -8   7  -1    6.00    1.45
   8   7   1    4.34    1.40
  -8   7  -1    7.53    1.33
   8   7   1    5.12    1.54
  -8   7  -1    8.44    1.17
   8   7   1    4.16    1.26
  -8   7  -1    5.55    1.50
  -8   7  -1    6.22    1.14
   8   7   1    2.62    1.35
  -9  -7  -1    0.99    0.89
  -9  -7  -1    1.53    1.39
   9  -7   1    2.22    0.99
  -9  -7  -1    1.88    1.21
   9  -7   1    1.77    0.91
   9   7   1    1.72    0.98
   9   7   1    1.86    1.01
  -9   7  -1    0.33    0.67
  -9   7  -1    2.76    1.30
   9   7   1    1.09    0.95
  -9   7  -1    0.88    0.91
   9   7   1    0.93    1.02
  -9   7  -1    0.28    1.24
  10  -7   1   18.55    2.43
 -10  -7  -1   19.68    2.88
  10  -7   1   19.68    2.76
 -10  -7  -1   14.41    2.87
 -10  -7  -1   20.84    2.52
 -10   7  -1   17.99    2.61
  10   7   1   18.43    2.74
 -10   7  -1   21.07    2.55
  10   7   1   18.08    2.49
  10   7   1   19.28    2.91
  10   7   1   21.68    3.20
 -10   7  -1   20.86    3.06
  11  -7   1    2.61    1.21
  11  -7   1    2.10    1.44
 -11  -7  -1   -0.46    0.93
 -11  -7  -1    0.31    1.39
 -11  -7  -1    1.41    1.01
 -11   7  -1    2.00    1.36
  11   7   1    0.99    1.03
 -11   7  -1   -0.15    1.43
  11   7   1    1.20    1.18
  11   7   1    0.97    1.52
 -12  -7  -1    1.64    1.26
 -12  -7  -1   -1.79    1.22
  12  -7   1    0.58    1.07
  12  -7   1   -0.28    0.99
 -12  -7  -1    1.52    1.72
  12   7   1   -1.30    0.99
 -12   7  -1   -0.57    1.23
  12   7   1   -0.68    1.31
  12   7   1   -1.14    1.05
 -12   7  -1   -1.00    1.45
  13  -7   1   -0.38    1.36
 -13  -7  -1    0.74    1.14
 -13  -7  -1    0.11    1.56
 -13  -7  -1   -1.48    1.37
  13  -7   1   -0.59    1.03
 -13   7  -1    1.83    1.60
  13   7   1   -0.75    0.82
  13   7   1    1.36    1.29
 -13   7  -1    1.24    1.73
  13   7   1    0.17    1.69
 -14  -7  -1    5.77    2.22
  14  -7   1    5.35    2.14
 -14  -7  -1    0.74    1.90
  14  -7   1    5.17    1.84
 -14  -7  -1    2.51    1.58
  14   7   1    3.20    1.88
 -14   7  -1    2.04    1.80
 -14   7  -1    3.40    2.11
 -15  -7  -1   -0.48    1.63
 -15  -7  -1   -1.45    1.50
  15  -7   1   -3.17    1.24
 -15   7  -1   -0.55    1.54
  15   7   1    3.81    2.34
 -15   7  -1   -1.46    1.03
  15  -8  -1   -0.81    1.17
 -15  -8   1    1.13    1.51
 -15  -8   1   -0.02    1.78
 -15   8   1    0.93    1.91
  15   8  -1    2.40    2.16
 -15   8   1   -0.23    1.58
  15   8  -1    2.22    2.17
 -14  -8   1   -0.10    1.68
 -14  -8   1   -0.68    1.11
  14  -8  -1   -0.69    1.09
  14   8  -1   -1.20    1.50
  14   8  -1    3.60    2.26
 -14   8   1   -2.02    1.53
 -14   8   1    1.48    1.59
  13  -8  -1   -1.44    0.87
 -13  -8   1   -0.66    0.94
 -13  -8   1    2.54    1.53
 -13  -8   1   -3.58    1.09
  13   8  -1    0.93    1.07
  13   8  -1   -0.64    1.45
  13   8  -1   -0.91    1.47
 -13   8   1    1.11    1.21
 -13   8   1   -0.26    1.18
 -12  -8   1    0.45    1.44
 -12  -8   1    0.83    1.64
 -12  -8   1    0.57    1.01
  12  -8  -1   -0.24    0.95
 -12   8   1   -0.62    1.05
  12   8  -1    1.73    1.19
  12   8  -1   -1.23    1.31
 -12   8   1   -1.65    1.25
  12   8  -1   -0.35    1.47
 -11  -8   1    0.14    1.27
 -11  -8   1    0.47    0.98
 -11  -8   1    0.95    1.22
  11  -8  -1   -0.03    0.84
  11  -8  -1   -0.53    1.07
 -11   8   1   -0.95    0.94
  11   8  -1    2.45    1.35
 -11   8   1    0.92    1.12
  11   8  -1    1.88    1.58
  11   8  -1    2.71    1.21
  10  -8  -1    5.65    1.09
 -10  -8   1    0.75    1.03
  10  -8  -1    3.17    1.09
 -10  -8   1    2.32    1.23
 -10  -8   1    4.67    1.64
 -10  -8   1    1.83    1.57
  10  -8  -1    2.60    1.29
  10   8  -1    4.98    1.83
  10   8  -1    5.26    1.44
 -10   8   1    5.29    1.53
  10   8  -1    4.02    1.65
 -10   8   1    4.56    1.71
   9  -8  -1    5.46    1.05
   9  -8  -1    6.84    1.19
   9  -8  -1    4.80    1.48
  -9  -8   1    5.01    1.58
  -9  -8   1    5.06    1.56
  -9  -8   1    4.66    1.17
  -9  -8   1    3.64    1.38
   9  -8  -1    6.79    1.47
   9   8  -1    4.56    1.55
  -9   8   1    5.77    1.16
   9   8  -1    3.99    1.37
  -9   8   1    4.45    1.41
   9   8  -1    3.93    1.29
  -9   8   1    4.85    1.40
   8  -8  -1    0.38    0.97
  -8  -8   1    0.12    0.98
  -8  -8   1    1.00    1.26
   8  -8  -1    0.38    0.58
   8  -8  -1   -0.01    0.48
  -8  -8   1    0.68    0.67
   8  -8  -1    0.20    0.39
  -8  -8   1   -0.12    0.65
   8  -8  -1   -0.25    0.76
   8  -8  -1    0.36    0.45
   8   8  -1    0.62    1.04
  -8   8   1    1.21    0.46
  -8   8   1    1.38    0.61
   8   8  -1   -0.33    0.74
  -8   8   1   -0.58    0.53
  -8   8   1    0.62    0.87
  -8   8   1   -0.07    1.00
   8   8  -1   -0.61    0.75
   7  -8  -1    0.37    0.69
  -7  -8   1    2.58    1.18
   7  -8  -1    1.22    0.52
   7  -8  -1    1.24    0.82
   7  -8  -1    1.41    0.56
  -7  -8   1    1.17    0.67
   7  -8  -1    1.50    0.59
  -7  -8   1    1.89    1.21
   7  -8  -1    1.76    0.51
  -7  -8   1    0.11    0.90
   7   8  -1    0.50    0.83
  -7   8   1    2.83    1.03
   7   8  -1    2.38    1.06
  -7   8   1    2.41    0.55
   7   8  -1   -0.42    0.90
  -7   8   1    1.14    0.77
  -7   8   1    2.10    0.61
   7   8  -1    0.46    0.78
  -7   8   1    1.57    0.66
   6  -8  -1   30.02    2.30
  -6  -8   1   32.15    2.78
  -6  -8   1   29.93    3.43
  -6  -8   1   31.33    2.75
   6  -8  -1   30.49    2.50
   6  -8  -1   27.94    2.21
   6  -8  -1   30.46    2.22
   6  -8  -1   32.99    2.78
  -6   8   1   31.91    2.17
   6   8  -1   32.78    2.83
  -6   8   1   30.67    2.24
  -6   8   1   31.42    2.78
   6   8  -1   28.73    2.74
   6   8  -1   25.28    3.16
   6   8  -1   29.96    3.32
  -6   8   1   31.63    2.56
   5  -8  -1    4.31    0.57
   5  -8  -1    4.67    0.55
   5  -8  -1    4.40    1.04
  -5  -8   1    3.92    1.15
   5  -8  -1    4.00    0.72
   5  -8  -1    3.82    0.52
   5  -8  -1    4.77    0.91
  -5  -8   1    3.23    1.28
  -5  -8   1    3.61    1.00
  -5   8   1    5.93    1.03
   5   8  -1    3.05    1.08
  -5   8   1    4.63    1.17
  -5   8   1    3.94    0.51
  -5   8   1    5.05    0.87
   5   8  -1    5.16    1.12
  -5   8   1    3.56    0.85
   5   8  -1    5.22    1.37
   5   8  -1    4.57    1.05
   5   8  -1    2.93    1.18
  -5   8   1    4.44    0.55
  -5   8   1    5.47    0.75
  -4  -8   1   19.35    2.25
  -4  -8   1   22.29    2.27
   4  -8  -1   20.33    1.66
  -4  -8   1   16.28    2.29
   4  -8  -1   21.47    1.56
   4  -8  -1   21.38    1.69
   4   8  -1   17.28    2.36
   4   8  -1   17.73    2.27
   4   8  -1   18.42    2.00
  -4   8   1   21.33    1.70
  -4   8   1   20.05    1.50
   4   8  -1   19.07    2.10
  -4   8   1   20.06    2.19
   4   8  -1   20.61    2.24
  -4   8   1   21.19    1.78
  -4   8   1   17.93    1.54
  -4   8   1   21.21    1.75
  -4   8   1   22.19    1.67
  -3  -8   1    8.50    1.23
   3  -8  -1    7.80    0.99
   3  -8  -1    7.92    0.96
  -3  -8   1    8.55    1.50
  -3  -8   1    6.68    1.18
  -3  -8   1    7.09    1.23
  -3  -8   1    4.83    1.17
  -3  -8   1    8.36    1.17
   3  -8  -1    7.72    0.90
   3   8  -1    5.83    1.12
  -3   8   1    9.32    0.97
   3   8  -1    8.22    1.39
   3   8  -1    7.45    1.11
  -3   8   1    9.80    1.07
   3   8  -1    8.40    1.29
  -3   8   1    6.34    0.88
  -3   8   1    8.32    0.96
  -3   8   1    6.62    0.77
  -3   8   1    7.46    0.90
  -3   8   1    7.96    0.91
   3   8  -1    8.22    1.45
  -3   8   1    8.84    1.18
  -2  -8   1    0.09    0.51
   2  -8  -1   -0.27    0.45
   2  -8  -1   -0.11    0.37
   2  -8  -1   -0.20    0.49
  -2  -8   1   -0.71    0.60
  -2  -8   1   -0.05    0.66
   2  -8  -1   -0.55    0.28
  -2  -8   1    0.52    0.57
  -2  -8   1   -0.13    0.39
   2  -8  -1   -0.17    0.19
   2  -8  -1    0.01    0.22
  -2   8   1    0.10    0.44
   2   8  -1   -0.18    0.46
  -2   8   1   -0.25    0.24
  -2   8   1    0.81    0.39
   2   8  -1    0.03    0.66
  -2   8   1    0.19    0.17
  -2   8   1    0.92    0.48
  -2   8   1   -0.05    0.32
  -2   8   1    0.37    0.43
  -2   8   1   -0.13    0.24
   2   8  -1    0.05    0.63
  -2   8   1   -0.05    0.15
  -2   8   1    0.10    0.43
   2   8  -1   -0.33    0.48
  -2   8   1   -0.02    0.26
  -1  -8   1   -0.26    0.58
   1  -8  -1    0.12    0.23
   1  -8  -1   -0.06    0.49
  -1  -8   1    0.22    0.52
  -1  -8   1   -0.60    0.43
  -1  -8   1   -0.10    0.51
  -1  -8   1    0.17    0.32
   1  -8  -1   -0.72    0.50
   1  -8  -1   -0.21    0.28
   1  -8  -1    0.74    0.40
  -1  -8   1    0.05    0.60
   1  -8  -1    0.47    0.42
   1  -8  -1    0.06    0.32
  -1  -8   1    0.25    0.30
  -1  -8   1   -0.70    0.33
  -1   8   1    0.17    0.49
  -1   8   1    0.72    0.36
  -1   8   1   -0.18    0.40
  -1   8   1    0.61    0.36
  -1   8   1   -0.27    0.55
   1   8  -1    0.22    0.49
   1   8  -1    0.71    0.66
  -1   8   1    0.55    0.55
  -1   8   1    0.11    0.21
  -1   8   1   -0.30    0.40
   1   8  -1    1.11    0.74
  -1   8   1   -0.17    0.42
  -1   8   1    0.30    0.31
   1   8  -1    0.63    0.58
   1   8  -1   -0.09    0.58
   0  -8   1    1.71    0.48
   0  -8   1    1.83    0.75
   0  -8  -1    1.70    0.74
   0  -8  -1    0.32    0.34
   0  -8  -1    1.16    0.57
   0  -8   1    1.81    0.64
   0  -8   1    1.85    0.51
   0  -8   1    1.92    0.69
   0  -8   1    2.42    0.84
   0  -8   1    2.38    0.80
   0  -8  -1    3.34    0.67
   0  -8  -1    1.54    0.68
   0   8  -1    2.84    0.71
   0   8   1    1.08    0.76
   0   8   1    2.26    0.61
   0   8  -1    1.10    0.71
   0   8  -1    2.10    0.71
   0   8   1    1.21    0.54
   0   8   1    1.77    0.58
   0   8  -1    1.94    0.67
   0   8   1    2.52    0.63
   0   8  -1    1.57    0.47
   0   8   1    2.02    0.71
   0   8   1    1.75    0.67
   0   8  -1    1.13    0.57
   0   8  -1    1.91    0.65
   0   8   1    1.61    0.44
   0   8   1    1.57    0.65
   0   8  -1    1.09    0.83
   1  -8   1   30.78    1.96
   1  -8   1   29.62    2.37
   1  -8   1   29.49    2.35
   1  -8   1   29.70    2.44
   1  -8   1   30.48    2.24
   1  -8   1   26.57    2.28
  -1  -8  -1   33.21    2.30
  -1  -8  -1   34.11    2.46
  -1  -8  -1   30.70    2.45
  -1  -8  -1   23.77    2.37
   1   8   1   30.72    1.87
   1   8   1   28.64    2.65
  -1   8  -1   30.05    2.34
   1   8   1   29.89    1.93
   1   8   1   29.27    2.45
   1   8   1   31.55    2.49
   1   8   1   34.33    2.34
  -1   8  -1   30.81    2.34
   1   8   1   30.44    2.43
  -1   8  -1   31.22    2.33
  -1   8  -1   26.51    2.26
  -1   8  -1   35.14    2.48
   1   8   1   28.90    2.37
  -1   8  -1   29.69    2.53
   1   8   1   30.18    2.27
   2  -8   1    2.77    0.65
  -2  -8  -1    2.42    0.76
   2  -8   1    2.85    0.80
   2  -8   1    4.26    0.82
   2  -8   1    4.23    0.84
   2  -8   1    2.10    0.63
  -2  -8  -1    3.63    0.61
  -2  -8  -1    4.97    0.79
  -2  -8  -1    4.87    1.02
  -2  -8  -1    3.53    0.84
   2  -8   1    3.66    0.88
  -2  -8  -1    2.46    0.79
   2  -8   1    3.30    0.86
  -2  -8  -1    3.26    0.96
  -2   8  -1    2.80    0.63
  -2   8  -1    1.35    0.87
   2   8   1    3.37    0.94
  -2   8  -1    3.78    0.45
  -2   8  -1    6.24    1.01
   2   8   1    4.19    0.88
  -2   8  -1    2.83    0.77
   2   8   1    3.39    0.58
  -2   8  -1    3.03    0.69
  -2   8  -1    4.62    0.76
   2   8   1    2.00    0.84
   2   8   1    3.85    0.93
  -2   8  -1    3.46    0.82
   2   8   1    3.66    0.90
  -3  -8  -1    6.06    1.01
  -3  -8  -1    3.11    0.91
   3  -8   1    3.66    0.77
   3  -8   1    4.94    0.95
   3  -8   1    4.37    0.82
  -3  -8  -1    6.14    1.13
  -3  -8  -1    5.96    1.22
  -3  -8  -1    6.02    0.89
   3  -8   1    4.99    0.99
   3  -8   1    2.62    0.59
   3  -8   1    3.67    0.80
  -3  -8  -1    4.97    0.89
  -3  -8  -1    3.41    1.08
   3   8   1    4.46    1.00
  -3   8  -1    5.32    0.77
   3   8   1    5.92    1.41
   3   8   1    4.00    0.78
   3   8   1    4.95    1.09
  -3   8  -1    4.25    0.84
  -3   8  -1    4.07    0.92
  -3   8  -1    4.55    0.78
   3   8   1    4.26    0.99
  -3   8  -1    4.28    0.72
  -3   8  -1    5.84    0.99
  -4  -8  -1   14.05    1.98
   4  -8   1   14.30    1.55
  -4  -8  -1   15.47    1.83
   4  -8   1    9.85    1.23
   4  -8   1   12.66    1.52
  -4  -8  -1   12.79    1.83
  -4  -8  -1   14.58    1.60
   4  -8   1   12.72    1.37
   4  -8   1   11.37    1.55
  -4  -8  -1   13.10    1.90
   4  -8   1   13.21    1.27
   4  -8   1   14.02    1.27
   4   8   1   11.41    1.78
  -4   8  -1   13.85    1.72
   4   8   1   10.98    1.66
  -4   8  -1   13.92    1.29
   4   8   1   13.98    2.01
  -4   8  -1   14.16    1.53
  -4   8  -1   15.15    1.31
   4   8   1   13.88    1.72
   4   8   1   14.55    1.63
  -4   8  -1    9.41    1.60
  -4   8  -1   13.71    1.21
  -4   8  -1   14.15    0.86
   5  -8   1   -0.01    0.38
   5  -8   1   -0.39    0.44
   5  -8   1    0.12    0.58
   5  -8   1    0.93    0.68
   5  -8   1   -0.07    0.62
   5  -8   1    0.22    0.38
   5  -8   1    0.01    0.16
  -5  -8  -1    0.48    0.40
  -5  -8  -1    0.72    0.68
  -5  -8  -1   -0.32    0.51
  -5  -8  -1    0.61    0.76
   5   8   1   -0.45    0.76
   5   8   1   -0.09    0.55
   5   8   1    1.14    0.84
  -5   8  -1   -0.28    0.44
  -5   8  -1    0.55    0.29
  -5   8  -1    0.87    0.50
  -5   8  -1    0.19    0.77
  -5   8  -1   -0.58    0.41
   5   8   1   -0.05    0.60
  -5   8  -1    0.19    0.37
   6  -8   1   14.08    1.15
   6  -8   1   13.46    1.68
  -6  -8  -1   11.69    1.90
  -6  -8  -1   14.33    1.49
   6  -8   1   13.89    1.55
  -6  -8  -1   12.73    1.85
   6  -8   1   13.85    1.54
  -6  -8  -1   12.14    2.12
   6  -8   1   14.78    1.84
  -6   8  -1   10.46    1.92
   6   8   1   14.08    2.20
  -6   8  -1   13.02    1.53
  -6   8  -1   13.42    1.19
   6   8   1   10.99    1.75
   6   8   1   11.33    1.80
  -6   8  -1   16.04    1.64
  -6   8  -1    9.14    1.64
   6   8   1   16.51    2.03
  -6   8  -1   15.00    1.18
  -7  -8  -1    5.83    1.49
  -7  -8  -1    7.65    1.69
  -7  -8  -1    8.07    1.18
   7  -8   1    7.15    0.76
   7  -8   1    4.89    1.04
   7  -8   1    7.54    1.45
  -7  -8  -1    5.19    1.48
   7  -8   1    4.54    1.01
  -7   8  -1    6.86    1.64
   7   8   1    5.35    1.36
  -7   8  -1    7.46    1.16
  -7   8  -1    7.14    1.18
  -7   8  -1    6.14    0.91
   7   8   1    6.48    1.44
   7   8   1    8.02    1.81
  -7   8  -1    5.36    1.37
   7   8   1    7.26    1.42
   8  -8   1   13.23    1.89
   8  -8   1   10.04    1.60
   8  -8   1   12.54    0.98
   8  -8   1   12.23    1.65
  -8  -8  -1   14.46    1.74
   8  -8   1   11.33    1.64
  -8  -8  -1   14.24    2.37
  -8  -8  -1   10.55    2.06
  -8   8  -1   15.74    1.69
   8   8   1   14.30    2.06
   8   8   1   14.01    2.18
  -8   8  -1   15.24    1.55
  -8   8  -1   11.30    2.07
  -8   8  -1   18.74    2.00
   8   8   1   11.76    2.21
   8   8   1   13.05    2.13
  -8   8  -1   11.05    1.99
  -9  -8  -1   -0.30    0.79
  -9  -8  -1   -0.01    0.72
   9  -8   1    0.01    0.94
   9  -8   1   -0.23    0.66
  -9  -8  -1    0.60    1.01
   9  -8   1   -1.14    0.62
  -9   8  -1    0.28    1.05
  -9   8  -1   -0.45    0.71
   9   8   1    0.26    1.05
   9   8   1    0.57    0.83
   9   8   1   -0.87    0.73
   9   8   1   -0.43    1.08
  -9   8  -1   -0.40    1.11
  -9   8  -1   -0.57    0.54
  10  -8   1   -1.47    0.89
 -10  -8  -1    1.39    1.19
  10  -8   1   -0.46    0.58
 -10  -8  -1    0.91    1.01
 -10  -8  -1   -0.18    0.66
  10  -8   1    2.08    1.05
 -10   8  -1    0.50    0.73
  10   8   1   -0.63    1.05
 -10   8  -1    0.51    1.01
  10   8   1    0.79    1.41
  10   8   1   -0.51    0.83
  10   8   1   -0.10    1.12
 -10   8  -1    1.70    1.25
 -11  -8  -1   -0.29    0.96
  11  -8   1    1.26    1.03
  11  -8   1    0.11    0.87
 -11  -8  -1    1.66    1.52
 -11  -8  -1   -1.13    1.19
 -11   8  -1   -0.54    1.14
 -11   8  -1    0.45    1.08
  11   8   1    0.86    1.09
  11   8   1   -1.03    1.12
  11   8   1    0.65    1.47
 -12  -8  -1    0.46    1.66
 -12  -8  -1    1.56    1.06
  12  -8   1    2.58    1.62
 -12  -8  -1    1.78    1.60
  12  -8   1    2.72    1.27
  12   8   1   -0.35    1.46
 -12   8  -1    2.19    1.41
 -12   8  -1    1.15    1.40
  12   8   1    2.42    1.58
  12   8   1    5.67    1.59
  13  -8   1    1.77    1.24
 -13  -8  -1    0.29    1.20
 -13  -8  -1    0.72    1.06
  13  -8   1    2.65    1.53
 -13  -8  -1    2.76    1.82
  13   8   1    3.62    2.02
 -13   8  -1   -0.54    1.36
 -13   8  -1    1.53    1.47
  13   8   1    1.68    1.49
  13   8   1    1.77    1.40
 -14  -8  -1   -2.09    1.67
  14  -8   1   -0.32    1.33
  14  -8   1    1.32    1.67
 -14  -8  -1   -1.09    1.16
  14   8   1   -2.09    1.48
 -14   8  -1    1.42    1.96
 -14   8  -1    4.04    1.96
  15  -8   1    0.75    1.53
 -15  -8  -1    0.79    1.49
 -15  -8  -1    1.82    2.08
 -15   8  -1   -1.31    1.61
 -15   8  -1   -0.12    1.81
  15   8   1   -0.79    1.91
 -15  -9   1    0.80    1.79
  15  -9  -1    1.32    1.43
 -15  -9   1   -0.67    2.01
 -15   9   1    1.02    1.98
  15   9  -1   -3.12    1.65
 -15   9   1   -2.40    1.41
 -14  -9   1   -2.36    1.62
 -14  -9   1    0.28    1.23
  14  -9  -1    0.14    1.12
 -14   9   1   -1.39    1.59
  14   9  -1    2.14    2.01
  14   9  -1   -0.99    1.70
 -14   9   1    1.09    1.60
  13  -9  -1    2.22    1.21
 -13  -9   1    2.86    2.01
 -13  -9   1    2.10    1.73
 -13   9   1   -0.32    1.65
  13   9  -1    2.84    2.00
 -13   9   1    0.95    1.34
  13   9  -1    1.23    1.23
  13   9  -1    2.24    1.89
 -12  -9   1    1.18    1.00
 -12  -9   1    2.24    1.59
 -12  -9   1    0.71    1.73
  12  -9  -1   -1.16    0.78
  12   9  -1   -1.78    1.27
 -12   9   1   -0.49    1.08
 -12   9   1   -0.35    1.04
  12   9  -1   -0.40    1.05
  12   9  -1   -1.14    0.93
 -11  -9   1    1.32    0.88
 -11  -9   1    0.47    1.24
  11  -9  -1   -0.66    0.70
 -11  -9   1   -1.38    0.91
 -11  -9   1    2.29    1.48
  11  -9  -1   -1.88    0.92
  11   9  -1    0.38    1.09
 -11   9   1   -1.59    1.26
  11   9  -1   -0.02    1.03
  11   9  -1    0.07    1.03
 -11   9   1    0.43    1.13
  10  -9  -1    1.56    0.82
 -10  -9   1    0.43    0.83
 -10  -9   1   -1.31    1.11
 -10  -9   1   -0.65    0.61
 -10  -9   1    0.56    0.93
  10  -9  -1    0.43    0.97
 -10   9   1   -0.47    1.24
 -10   9   1    0.68    0.95
  10   9  -1   -1.17    0.68
  10   9  -1   -0.50    1.22
  10   9  -1    1.35    1.47
  -9  -9   1    0.82    1.06
   9  -9  -1    0.67    0.97
  -9  -9   1    0.33    1.09
  -9  -9   1    0.21    0.96
   9  -9  -1    2.29    0.68
   9  -9  -1    2.31    0.78
  -9  -9   1    3.21    1.03
   9   9  -1    2.41    1.10
  -9   9   1    0.96    0.53
  -9   9   1    2.05    1.07
  -9   9   1    2.03    1.15
   9   9  -1    1.39    1.10
   9   9  -1    1.23    0.94
   8  -9  -1    0.84    0.54
  -8  -9   1    0.45    0.61
  -8  -9   1    2.54    1.20
  -8  -9   1    0.15    1.03
   8  -9  -1    1.16    0.87
   8  -9  -1    0.30    0.47
  -8  -9   1    0.71    1.21
   8  -9  -1    0.95    0.56
   8   9  -1    0.40    1.16
  -8   9   1    1.81    1.01
  -8   9   1    1.27    0.57
   8   9  -1   -0.77    0.67
   8   9  -1    1.26    1.08
  -8   9   1    1.10    0.65
  -8   9   1    1.18    0.49
   8   9  -1    1.14    0.82
  -8   9   1    1.18    1.20
  -7  -9   1    4.34    1.38
  -7  -9   1    3.42    1.29
   7  -9  -1    2.49    0.75
   7  -9  -1    4.00    0.73
  -7  -9   1    4.70    0.95
   7  -9  -1    4.52    0.69
  -7  -9   1    3.64    1.08
   7  -9  -1    2.67    1.06
  -7   9   1    5.93    0.92
   7   9  -1    2.26    1.08
   7   9  -1    4.16    1.45
  -7   9   1    4.46    0.73
  -7   9   1    3.19    1.30
  -7   9   1    3.76    0.72
  -7   9   1    3.54    1.05
   7   9  -1    5.42    1.39
   7   9  -1    1.67    1.21
  -6  -9   1   11.72    1.98
   6  -9  -1   12.59    1.58
  -6  -9   1   13.68    2.01
   6  -9  -1   12.80    1.40
   6  -9  -1   11.84    1.01
  -6  -9   1   11.63    1.35
  -6  -9   1    6.79    1.85
   6  -9  -1   12.17    0.93
   6  -9  -1   10.78    1.01
  -6   9   1   10.27    0.84
   6   9  -1   15.10    1.99
  -6   9   1   11.00    1.92
   6   9  -1   13.53    1.90
  -6   9   1   11.33    1.20
  -6   9   1   11.94    1.02
   6   9  -1   11.33    2.02
  -6   9   1   13.78    1.66
   6   9  -1   11.31    2.06
   6   9  -1   11.77    1.76
   5  -9  -1   -0.17    0.40
  -5  -9   1    1.06    1.04
  -5  -9   1   -0.06    0.57
   5  -9  -1   -0.12    0.14
   5  -9  -1   -0.16    0.45
   5  -9  -1    0.14    0.30
  -5  -9   1   -0.19    0.76
   5  -9  -1    0.17    0.17
  -5   9   1    0.43    0.41
  -5   9   1   -1.45    0.52
   5   9  -1    0.01    0.55
   5   9  -1    0.80    0.73
  -5   9   1   -0.03    0.33
  -5   9   1    0.07    0.15
   5   9  -1    0.49    0.94
  -5   9   1    0.12    0.13
   5   9  -1   -0.18    0.54
   5   9  -1   -0.42    0.58
  -5   9   1   -0.27    0.39
  -5   9   1   -0.60    0.22
  -5   9   1   -0.18    0.46
   4  -9  -1   16.24    1.50
  -4  -9   1   19.02    1.95
   4  -9  -1   15.86    1.38
  -4  -9   1   15.26    1.91
  -4  -9   1   14.37    2.12
   4  -9  -1   17.23    1.48
  -4  -9   1   15.25    1.99
  -4   9   1   15.93    1.42
  -4   9   1   17.20    1.73
  -4   9   1   15.60    1.40
  -4   9   1   15.17    1.32
  -4   9   1   17.95    1.43
   4   9  -1   12.98    1.81
  -4   9   1   15.68    1.90
   4   9  -1   16.18    2.19
   4   9  -1   14.03    2.15
  -4   9   1   14.57    1.24
  -4   9   1   20.29    1.50
  -4   9   1   19.70    1.58
   4   9  -1   18.40    2.14
   4   9  -1   17.59    1.86
  -3  -9   1   41.31    2.71
  -3  -9   1   35.04    2.98
   3  -9  -1   35.42    2.55
  -3  -9   1   32.07    3.03
  -3  -9   1   38.22    2.78
  -3  -9   1   31.50    3.00
   3  -9  -1   33.30    2.36
   3  -9  -1   33.58    2.59
   3   9  -1   34.29    2.64
   3   9  -1   33.90    2.96
  -3   9   1   33.18    2.66
  -3   9   1   33.91    2.32
  -3   9   1   35.68    2.70
   3   9  -1   35.45    2.93
  -3   9   1   35.44    2.50
   3   9  -1   30.98    3.10
  -3   9   1   35.07    2.40
  -3   9   1   35.12    2.49
  -3   9   1   38.71    2.57
   3   9  -1   35.75    2.79
  -3   9   1   34.44    2.47
  -3   9   1   32.65    2.48
   2  -9  -1    4.73    0.60
   2  -9  -1    4.85    0.55
  -2  -9   1    5.59    1.18
  -2  -9   1    3.30    0.94
   2  -9  -1    4.65    0.91
   2  -9  -1    4.98    0.67
  -2  -9   1    4.73    0.89
  -2  -9   1    3.14    1.01
   2  -9  -1    3.91    0.87
   2  -9  -1    4.90    0.57
  -2  -9   1    4.55    0.76
  -2   9   1    4.48    0.52
   2   9  -1    3.75    0.91
   2   9  -1    4.16    1.03
  -2   9   1    4.14    0.78
  -2   9   1    3.35    0.78
   2   9  -1    4.86    0.93
  -2   9   1    4.93    0.60
  -2   9   1    4.20    0.60
  -2   9   1    4.87    0.65
  -2   9   1    4.27    0.52
   2   9  -1    3.71    0.75
  -2   9   1    4.91    0.82
  -2   9   1    5.10    0.86
  -2   9   1    3.64    0.77
  -2   9   1    4.65    0.91
  -1  -9   1    4.99    1.16
   1  -9  -1    7.67    0.91
  -1  -9   1    8.03    1.02
   1  -9  -1    8.15    0.73
   1  -9  -1    8.46    1.21
  -1  -9   1    8.54    1.32
  -1  -9   1    8.24    1.39
   1  -9  -1    7.60    1.17
  -1  -9   1    8.30    1.33
  -1  -9   1    8.38    0.83
   1  -9  -1    6.91    0.90
  -1  -9   1    7.38    0.76
   1  -9  -1    9.08    0.96
   1  -9  -1    7.59    0.66
  -1   9   1    9.68    1.20
  -1   9   1    7.61    1.25
  -1   9   1    6.06    0.82
  -1   9   1    6.41    1.08
  -1   9   1    5.66    0.79
  -1   9   1    8.38    0.96
   1   9  -1    7.90    1.19
  -1   9   1    8.91    1.14
  -1   9   1    6.53    0.92
   1   9  -1    5.48    1.13
   1   9  -1    6.96    0.99
  -1   9   1    6.52    0.62
  -1   9   1    8.67    1.22
   0  -9  -1   -0.03    0.34
   0  -9   1    0.29    0.43
   0  -9  -1    0.49    0.68
   0  -9   1    0.16    0.39
   0  -9  -1    0.22    0.62
   0  -9  -1   -0.25    0.47
   0  -9   1    0.40    0.75
   0  -9   1    0.97    0.62
   0  -9   1    0.79    0.71
   0  -9   1    0.20    0.56
   0  -9  -1    0.28    0.54
   0   9   1    1.08    0.56
   0   9  -1   -0.28    0.41
   0   9  -1    0.62    0.43
   0   9  -1   -0.14    0.62
   0   9   1   -0.34    0.41
   0   9  -1    0.39    0.60
   0   9   1   -0.40    0.34
   0   9   1    0.13    0.46
   0   9  -1   -0.11    0.53
   0   9  -1   -0.25    0.42
   0   9   1    0.00    0.54
   0   9   1   -0.29    0.51
   0   9   1    1.23    0.54
   0   9   1   -0.08    0.57
  -1  -9  -1   -0.23    0.69
  -1  -9  -1   -0.01    0.58
   1  -9   1    0.92    0.66
   1  -9   1    0.13    0.65
  -1  -9  -1    0.12    0.49
   1  -9   1    0.24    0.49
  -1  -9  -1    0.05    0.57
   1  -9   1   -0.37    0.37
   1  -9   1    0.13    0.41
   1  -9   1    1.06    0.65
   1  -9   1   -0.08    0.29
   1   9   1   -0.04    0.53
  -1   9  -1   -0.41    0.41
   1   9   1    0.04    0.23
  -1   9  -1    0.91    0.53
   1   9   1    0.75    0.57
  -1   9  -1    0.23    0.59
   1   9   1   -0.17    0.45
   1   9   1   -0.56    0.75
   1   9   1    0.14    0.47
  -1   9  -1   -0.24    0.74
  -1   9  -1    0.30    0.55
  -2  -9  -1   39.56    3.37
  -2  -9  -1   38.73    3.34
  -2  -9  -1   42.67    3.13
  -2  -9  -1   48.54    3.43
  -2  -9  -1   52.00    3.00
   2  -9   1   41.80    3.22
  -2  -9  -1   42.44    3.13
   2  -9   1   45.10    3.15
   2  -9   1   40.56    3.06
   2  -9   1   44.79    3.11
   2  -9   1   44.09    3.10
  -2   9  -1   41.15    3.24
  -2   9  -1   41.39    3.03
   2   9   1   44.62    3.16
  -2   9  -1   42.99    3.08
  -2   9  -1   40.95    3.05
  -2   9  -1   42.98    2.64
   2   9   1   47.00    3.20
   2   9   1   42.04    2.83
  -2   9  -1   38.43    3.09
   2   9   1   40.05    3.54
   2   9   1   47.55    3.39
  -2   9  -1   43.95    3.09
   2   9   1   31.55    3.19
   3  -9   1   45.03    3.14
  -3  -9  -1   44.68    2.91
  -3  -9  -1   41.51    3.41
   3  -9   1   42.02    3.17
   3  -9   1   42.70    2.98
   3  -9   1   37.92    2.99
   3  -9   1   40.47    2.93
  -3  -9  -1   40.90    3.37
  -3  -9  -1   43.11    3.50
   3  -9   1   43.41    2.96
  -3  -9  -1   35.41    3.08
  -3  -9  -1   45.06    3.02
  -3   9  -1   42.28    2.96
   3   9   1   35.81    3.23
  -3   9  -1   40.02    2.73
   3   9   1   45.92    3.45
  -3   9  -1   39.76    3.01
  -3   9  -1   39.32    2.93
   3   9   1   41.15    2.92
  -3   9  -1   41.28    3.14
   3   9   1   43.89    3.21
  -3   9  -1   39.52    3.26
  -3   9  -1   41.86    2.94
   3   9   1   42.98    3.60
  -4  -9  -1    1.10    0.92
   4  -9   1    0.32    0.63
  -4  -9  -1   -0.22    0.60
  -4  -9  -1   -0.11    0.64
   4  -9   1    0.13    0.49
   4  -9   1    0.01    0.35
   4  -9   1   -0.75    0.45
   4  -9   1   -0.16    0.53
  -4  -9  -1    0.20    0.53
   4  -9   1    0.52    0.42
  -4  -9  -1    0.29    0.70
   4  -9   1    0.28    0.45
  -4   9  -1    0.32    0.45
   4   9   1   -0.14    0.70
   4   9   1    0.21    0.71
  -4   9  -1    0.42    0.68
   4   9   1    0.54    0.59
   4   9   1    0.08    0.74
  -4   9  -1    0.44    0.47
  -4   9  -1    0.55    0.44
  -4   9  -1    0.51    0.41
   4   9   1    1.13    0.86
  -4   9  -1    0.18    0.37
   5  -9   1   21.94    1.62
  -5  -9  -1   19.60    2.30
   5  -9   1   19.42    1.63
   5  -9   1   18.60    2.02
  -5  -9  -1   18.98    2.41
   5  -9   1   21.77    2.17
   5  -9   1   19.47    1.65
  -5  -9  -1   16.54    2.42
   5  -9   1   21.36    2.13
   5  -9   1   18.94    1.66
  -5   9  -1   17.70    1.53
   5   9   1   20.24    2.28
  -5   9  -1   20.81    1.76
   5   9   1   17.84    2.47
  -5   9  -1   18.70    1.69
   5   9   1   16.08    2.19
  -5   9  -1   16.74    2.20
   5   9   1   21.01    2.16
  -5   9  -1   19.16    2.19
   5   9   1   18.78    2.54
  -5   9  -1   20.27    1.29
  -5   9  -1   18.67    1.93
  -6  -9  -1    8.97    1.96
  -6  -9  -1    9.97    1.79
   6  -9   1    9.77    1.14
  -6  -9  -1    9.64    1.62
   6  -9   1   10.44    1.47
   6  -9   1   10.38    1.09
   6  -9   1   11.23    1.34
   6  -9   1   10.26    1.56
  -6  -9  -1   10.19    1.20
   6   9   1   11.65    1.82
  -6   9  -1   10.64    1.87
   6   9   1    6.58    1.73
  -6   9  -1    9.93    1.65
  -6   9  -1   12.30    1.07
   6   9   1    7.91    1.51
  -6   9  -1   10.44    1.32
   6   9   1   13.97    1.96
  -6   9  -1   10.04    0.99
  -6   9  -1   12.03    1.45
  -7  -9  -1    4.22    1.51
   7  -9   1    4.12    0.59
   7  -9   1    2.34    1.05
  -7  -9  -1    4.35    0.87
  -7  -9  -1    2.39    1.00
  -7  -9  -1    4.33    1.36
   7  -9   1    4.05    0.71
   7  -9   1    3.52    0.94
   7  -9   1    3.79    0.89
  -7   9  -1    3.27    0.68
  -7   9  -1    2.77    1.37
  -7   9  -1    3.37    0.87
  -7   9  -1    4.63    1.25
   7   9   1    3.85    1.29
   7   9   1    4.86    1.28
  -7   9  -1    4.50    0.94
   7   9   1    3.56    1.22
   7   9   1    4.04    1.22
   8  -9   1   45.92    3.18
   8  -9   1   48.55    3.69
   8  -9   1   48.52    3.86
   8  -9   1   44.99    3.60
  -8  -9  -1   40.59    3.99
  -8  -9  -1   48.83    4.55
  -8  -9  -1   46.40    3.51
  -8  -9  -1   49.06    4.13
   8   9   1   45.41    4.38
  -8   9  -1   49.60    3.71
  -8   9  -1   47.02    3.49
   8   9   1   48.30    3.95
   8   9   1   49.91    4.14
  -8   9  -1   44.37    4.16
  -8   9  -1   38.84    3.82
   8   9   1   50.29    4.10
  -8   9  -1   55.85    3.38
  -9  -9  -1    0.83    1.18
   9  -9   1    2.61    1.14
   9  -9   1    1.84    0.91
  -9  -9  -1    1.76    0.85
   9  -9   1    2.50    0.99
  -9  -9  -1    4.65    1.72
  -9   9  -1    3.39    1.07
   9   9   1    2.64    1.22
   9   9   1    2.02    1.05
  -9   9  -1    2.94    1.22
  -9   9  -1    3.76    0.94
   9   9   1    0.31    1.02
  -9   9  -1    3.12    1.29
   9   9   1    1.91    1.44
  10  -9   1   18.41    2.61
  10  -9   1   17.34    2.18
 -10  -9  -1   12.18    2.47
 -10  -9  -1   14.75    2.90
  10  -9   1   17.36    2.17
 -10  -9  -1   16.17    2.16
  10   9   1   10.01    2.48
 -10   9  -1   15.20    2.46
 -10   9  -1   17.61    1.99
  10   9   1   15.98    2.64
 -10   9  -1   17.56    2.95
  10   9   1   14.83    2.43
  10   9   1   13.13    2.29
 -11  -9  -1    0.10    1.39
 -11  -9  -1    3.28    1.79
  11  -9   1    0.29    0.76
 -11  -9  -1    0.89    0.98
  11  -9   1   -2.33    1.03
  11  -9   1    0.13    0.95
  11   9   1    2.25    1.50
 -11   9  -1   -0.22    1.24
 -11   9  -1   -1.13    1.36
  11   9   1    0.36    1.02
  11   9   1    2.56    1.78
  12  -9   1    3.19    1.67
 -12  -9  -1    3.92    2.08
  12  -9   1    6.77    1.59
 -12  -9  -1    3.74    1.79
 -12  -9  -1    2.18    1.34
  12   9   1    5.91    2.04
  12   9   1    3.47    1.79
 -12   9  -1    3.01    1.56
  12   9   1    0.83    1.17
 -12   9  -1    2.52    1.83
  13  -9   1   -0.10    1.34
 -13  -9  -1   -0.23    1.34
  13  -9   1    0.28    1.11
 -13  -9  -1   -0.18    1.52
 -13   9  -1   -2.02    1.09
  13   9   1    0.85    1.26
  13   9   1    0.75    1.75
  13   9   1    0.29    1.22
 -13   9  -1   -0.22    1.71
  14  -9   1    4.06    2.05
  14  -9   1    3.11    1.57
 -14  -9  -1    2.27    1.68
 -14  -9  -1    3.06    2.27
 -14   9  -1    1.61    1.92
  14   9   1    2.18    2.25
 -14   9  -1    0.99    2.10
 -15  -9  -1    0.43    1.98
  15  -9   1    2.09    1.61
 -15  -9  -1    2.85    2.15
 -15   9  -1   -0.13    1.41
 -15   9  -1    3.89    2.21
 -15 -10   1    2.94    2.42
  15  10  -1   -1.61    1.68
 -15  10   1    1.42    1.73
 -14 -10   1   -2.57    1.56
 -14 -10   1   -1.41    1.38
  14  10  -1   -1.16    1.54
  14  10  -1   -0.15    1.80
 -14  10   1    2.25    1.69
 -14  10   1   -1.35    1.68
  13 -10  -1   16.89    2.19
 -13 -10   1   13.83    2.94
 -13 -10   1    7.87    2.73
  13  10  -1   14.30    3.06
 -13  10   1   12.00    2.51
 -13  10   1   13.57    3.07
  13  10  -1    9.01    2.74
  13  10  -1   19.09    2.85
 -12 -10   1   10.14    2.51
 -12 -10   1    5.24    2.30
  12 -10  -1    6.13    1.39
 -12  10   1    4.83    1.75
  12  10  -1    3.74    1.60
  12  10  -1    3.80    1.87
 -12  10   1    5.26    1.83
  12  10  -1    8.47    2.48
 -11 -10   1   30.88    3.28
  11 -10  -1   30.98    3.58
 -11 -10   1   21.32    3.51
 -11 -10   1   33.96    4.44
  11 -10  -1   29.24    2.66
 -11 -10   1   30.70    3.66
  11  10  -1   27.67    3.80
 -11  10   1   31.00    4.07
  11  10  -1   32.55    3.69
 -11  10   1   28.79    3.56
  11  10  -1   24.18    3.84
 -10 -10   1    6.66    1.38
  10 -10  -1    7.45    1.23
 -10 -10   1    5.31    1.70
  10 -10  -1    6.93    1.67
 -10 -10   1    6.98    2.22
 -10 -10   1    5.85    1.75
  10  10  -1    8.16    2.20
  10  10  -1    8.71    2.10
  10  10  -1    5.97    1.61
 -10  10   1    5.93    1.73
 -10  10   1    5.63    1.67
   9 -10  -1    7.45    1.59
  -9 -10   1    8.28    1.98
   9 -10  -1    5.19    0.94
  -9 -10   1    3.46    1.37
   9 -10  -1    4.62    0.98
  -9 -10   1    2.53    1.35
  -9 -10   1    4.39    1.10
   9  10  -1    5.82    1.58
   9  10  -1    3.63    1.53
  -9  10   1    6.87    1.54
  -9  10   1    2.24    1.18
   9  10  -1    6.57    1.87
  -9  10   1    6.01    0.87
  -8 -10   1   15.75    2.27
  -8 -10   1   11.51    1.60
  -8 -10   1   11.24    2.05
   8 -10  -1   14.05    1.32
   8 -10  -1   12.84    1.59
  -8 -10   1   13.85    2.47
   8 -10  -1   13.86    1.32
   8 -10  -1   16.75    2.10
   8  10  -1   12.43    2.37
  -8  10   1   14.08    1.43
  -8  10   1    8.56    2.04
  -8  10   1   17.01    1.69
   8  10  -1   13.44    2.41
  -8  10   1   12.45    1.94
   8  10  -1   13.37    2.18
  -8  10   1   15.07    1.37
   8  10  -1   12.06    2.06
  -7 -10   1   16.03    2.34
  -7 -10   1   16.12    2.63
  -7 -10   1   20.69    1.75
  -7 -10   1   13.54    2.31
   7 -10  -1   18.89    1.72
   7 -10  -1   17.58    1.43
   7 -10  -1   18.26    1.45
   7 -10  -1   19.51    2.18
   7  10  -1   15.37    2.61
  -7  10   1   17.27    2.52
  -7  10   1   18.55    1.57
  -7  10   1   20.79    1.68
   7  10  -1   17.46    2.30
  -7  10   1   18.07    2.21
   7  10  -1   17.04    2.67
  -7  10   1   17.82    1.46
   7  10  -1   18.84    2.46
   6 -10  -1    3.92    0.80
  -6 -10   1    3.81    1.28
  -6 -10   1    3.06    0.74
   6 -10  -1    3.05    0.41
   6 -10  -1    3.51    0.58
  -6 -10   1    4.77    1.41
   6 -10  -1    4.04    0.43
  -6 -10   1    2.57    1.23
   6 -10  -1    2.95    0.92
   6  10  -1    2.23    0.91
   6  10  -1    2.57    1.07
   6  10  -1    4.85    1.16
  -6  10   1    3.48    0.51
  -6  10   1    3.79    0.75
  -6  10   1    3.58    0.44
   6  10  -1    0.56    1.05
   6  10  -1    3.64    1.23
  -6  10   1    3.91    0.44
  -6  10   1    3.92    1.06
  -6  10   1    4.30    1.33
   5 -10  -1    1.70    0.65
  -5 -10   1    2.16    1.15
   5 -10  -1    6.25    0.99
  -5 -10   1    5.18    1.40
  -5 -10   1    3.70    1.24
   5 -10  -1    4.33    0.68
   5  10  -1    5.17    1.39
  -5  10   1    2.69    0.57
  -5  10   1    4.48    0.84
   5  10  -1    3.78    1.18
  -5  10   1    4.26    0.61
  -5  10   1    3.77    0.91
  -5  10   1    4.20    0.77
   5  10  -1    2.98    1.17
   5  10  -1    3.07    1.00
  -5  10   1    4.12    1.12
   5  10  -1    3.50    1.20
  -5  10   1    6.11    0.94
   4 -10  -1   28.88    2.30
  -4 -10   1   25.44    2.95
   4 -10  -1   30.19    2.32
  -4 -10   1   33.35    3.00
   4 -10  -1   28.90    2.42
  -4 -10   1   30.20    2.69
  -4  10   1   34.22    2.48
  -4  10   1   34.04    2.35
  -4  10   1   33.58    2.51
  -4  10   1   36.78    2.47
   4  10  -1   30.58    2.56
  -4  10   1   30.77    2.65
  -4  10   1   32.49    2.16
  -4  10   1   31.71    2.30
   4  10  -1   29.16    2.70
   4  10  -1   31.63    2.78
   4  10  -1   35.27    3.01
  -4  10   1   31.95    2.38
  -4  10   1   30.98    2.61
   4  10  -1   33.16    3.03
  -3 -10   1    7.04    1.46
  -3 -10   1    4.48    0.88
  -3 -10   1    5.78    1.27
   3 -10  -1    4.30    0.69
   3 -10  -1    5.26    0.91
  -3 -10   1    3.24    1.13
   3 -10  -1    4.65    0.94
  -3  10   1    6.80    0.93
  -3  10   1    5.03    0.76
  -3  10   1    4.14    0.76
  -3  10   1    4.28    0.59
   3  10  -1    4.47    1.39
  -3  10   1    5.23    0.70
   3  10  -1    5.28    0.90
   3  10  -1    4.12    1.01
  -3  10   1    4.20    0.95
  -3  10   1    5.09    0.87
  -3  10   1    5.43    0.84
   3  10  -1    5.10    1.11
  -3  10   1    3.53    0.90
   3  10  -1    4.82    1.09
  -2 -10   1   73.80    4.49
  -2 -10   1   81.15    4.74
  -2 -10   1   74.30    5.25
   2 -10  -1   69.92    4.92
   2 -10  -1   75.86    4.60
  -2 -10   1   73.49    5.37
   2 -10  -1   70.83    4.97
   2 -10  -1   73.47    4.76
   2 -10  -1   68.61    4.49
  -2 -10   1   86.62    5.47
  -2 -10   1   88.63    4.99
   2 -10  -1   73.47    4.77
  -2  10   1   69.17    4.61
   2  10  -1   72.18    4.94
   2  10  -1   72.02    5.17
  -2  10   1   66.86    4.82
  -2  10   1   74.19    4.63
  -2  10   1   69.05    5.11
  -2  10   1   76.37    4.95
  -2  10   1   65.30    4.95
   2  10  -1   74.40    5.29
  -2  10   1   73.84    4.89
   2  10  -1   72.36    4.78
  -2  10   1   78.74    4.78
  -2  10   1   71.89    4.90
  -2  10   1   69.68    4.74
  -2  10   1   68.92    4.84
  -1 -10   1   13.47    1.08
   1 -10  -1   14.10    1.41
  -1 -10   1   15.17    1.77
  -1 -10   1   11.30    1.00
   1 -10  -1   13.70    1.31
  -1 -10   1   13.44    1.74
   1 -10  -1   13.09    1.01
  -1 -10   1   13.88    1.74
   1 -10  -1   11.15    1.55
  -1 -10   1   10.43    1.31
   1 -10  -1   12.59    1.20
  -1 -10   1   14.53    1.81
   1  10  -1   14.49    1.75
  -1  10   1   13.70    1.58
   1  10  -1   11.42    1.38
  -1  10   1   13.07    1.17
  -1  10   1   13.31    1.34
  -1  10   1   12.68    1.17
   1  10  -1   12.79    1.63
  -1  10   1   13.72    1.64
  -1  10   1   13.07    1.77
  -1  10   1   12.56    1.23
  -1  10   1   13.08    0.93
   0 -10   1   18.01    1.87
   0 -10  -1   15.62    1.21
   0 -10   1   17.33    1.94
   0 -10   1   13.76    1.71
   0 -10   1   19.48    1.39
   0 -10  -1   17.32    1.93
   0 -10   1   17.10    1.40
   0 -10   1   15.31    1.93
   0 -10  -1   14.68    1.53
   0 -10  -1   11.90    1.53
   0 -10  -1   16.26    1.71
   0  10  -1   14.72    1.78
   0  10   1   18.95    1.60
   0  10  -1   16.53    1.74
   0  10  -1   16.08    1.40
   0  10   1   14.88    1.61
   0  10   1   16.93    1.45
   0  10   1   22.51    1.87
   0  10   1   14.64    1.97
   0  10  -1   13.26    1.71
   0  10   1   16.00    1.28
  -1 -10  -1    0.66    0.67
   1 -10   1    0.73    0.50
   1 -10   1   -0.08    0.69
  -1 -10  -1   -0.66    0.74
  -1 -10  -1    0.59    0.54
   1 -10   1    1.00    0.73
  -1 -10  -1    0.22    0.67
   1 -10   1    1.18    0.59
   1 -10   1    0.60    0.52
   1 -10   1    0.61    0.35
   1  10   1    1.10    0.59
   1  10   1    0.74    0.60
   1  10   1    0.63    0.66
  -1  10  -1    0.42    0.60
  -1  10  -1    0.79    0.54
  -1  10  -1    1.75    0.88
  -1  10  -1    0.27    0.66
   1  10   1    0.75    0.24
   1  10   1    1.23    0.68
   1  10   1    0.06    0.89
  -2 -10  -1    0.65    0.51
  -2 -10  -1   -0.04    0.60
   2 -10   1    0.07    0.17
  -2 -10  -1    0.17    0.67
   2 -10   1    0.11    0.50
   2 -10   1   -0.03    0.58
   2 -10   1    0.30    0.53
  -2 -10  -1    0.23    0.75
   2 -10   1    0.96    0.64
   2 -10   1   -0.48    0.57
  -2 -10  -1   -0.16    0.56
  -2  10  -1    0.16    0.44
   2  10   1    0.73    0.40
  -2  10  -1    1.10    0.60
  -2  10  -1   -0.29    0.49
   2  10   1    1.27    1.02
  -2  10  -1    0.28    0.82
   2  10   1    0.14    0.76
   2  10   1   -1.06    0.53
  -2  10  -1    0.25    0.63
   2  10   1    0.10    0.60
  -3 -10  -1   34.76    3.00
  -3 -10  -1   34.58    2.50
  -3 -10  -1   37.03    2.97
   3 -10   1   29.48    2.49
  -3 -10  -1   27.88    2.54
  -3 -10  -1   34.00    2.38
  -3 -10  -1   32.26    2.82
   3 -10   1   30.91    2.65
   3 -10   1   31.23    2.39
   3 -10   1   35.49    2.58
   3 -10   1   32.92    2.47
   3  10   1   32.06    2.37
  -3  10  -1   32.88    2.17
   3  10   1   31.79    2.84
  -3  10  -1   32.04    2.41
   3  10   1   27.06    2.67
  -3  10  -1   31.61    2.61
  -3  10  -1   32.49    2.47
   3  10   1   31.72    2.69
  -3  10  -1   36.29    2.52
  -3  10  -1   30.70    2.80
   3  10   1   30.81    2.97
  -3  10  -1   34.99    2.60
   4 -10   1   22.11    2.00
   4 -10   1   28.11    2.06
   4 -10   1   25.05    2.31
  -4 -10  -1   21.88    2.54
  -4 -10  -1   25.47    2.94
   4 -10   1   24.23    2.15
  -4 -10  -1   27.97    2.89
   4 -10   1   26.34    2.16
  -4 -10  -1   26.79    2.12
   4 -10   1   31.97    2.16
   4  10   1   27.93    3.12
  -4  10  -1   27.80    1.98
   4  10   1   28.10    2.22
   4  10   1   24.82    2.61
  -4  10  -1   26.38    2.19
  -4  10  -1   25.53    2.05
   4  10   1   29.53    2.53
  -4  10  -1   26.82    2.33
   4  10   1   23.75    2.79
  -4  10  -1   24.90    2.04
   5 -10   1   13.74    1.81
   5 -10   1   15.74    1.60
  -5 -10  -1   13.64    2.19
   5 -10   1   14.98    1.39
   5 -10   1   18.90    1.94
   5 -10   1   15.17    1.42
  -5 -10  -1   14.32    2.15
  -5 -10  -1   14.27    1.98
   5 -10   1   13.73    1.33
   5  10   1   16.43    2.16
  -5  10  -1   15.93    1.63
   5  10   1   13.10    2.17
   5  10   1   16.54    2.42
  -5  10  -1   12.36    1.60
   5  10   1   14.83    2.02
  -5  10  -1   16.18    2.00
  -5  10  -1   16.17    1.44
   5  10   1   14.17    1.79
  -5  10  -1   16.29    1.39
  -5  10  -1   11.62    1.91
  -6 -10  -1   11.07    1.89
   6 -10   1   13.67    1.76
   6 -10   1   11.55    1.34
   6 -10   1   14.88    1.77
   6 -10   1   13.39    1.44
  -6 -10  -1   12.51    1.99
  -6 -10  -1   15.86    2.39
   6 -10   1   14.73    1.24
   6 -10   1   11.85    1.41
  -6  10  -1   12.46    2.01
   6  10   1   12.41    2.26
  -6  10  -1   14.70    1.25
   6  10   1    9.99    1.75
  -6  10  -1   11.51    1.79
   6  10   1   12.77    1.80
  -6  10  -1   11.77    1.51
  -6  10  -1   16.09    1.59
   6  10   1    9.55    1.73
  -6  10  -1   12.50    0.97
   7 -10   1   10.50    1.03
   7 -10   1    8.34    1.21
  -7 -10  -1    6.84    1.93
  -7 -10  -1    6.05    1.60
   7 -10   1    8.63    1.03
   7 -10   1   12.14    1.61
   7 -10   1    8.13    1.15
  -7 -10  -1    9.68    1.91
   7 -10   1    9.96    1.65
  -7 -10  -1    7.38    1.12
   7  10   1    6.51    1.64
  -7  10  -1    9.70    0.94
   7  10   1    4.42    1.64
   7  10   1    6.02    1.46
   7  10   1    7.60    1.57
  -7  10  -1    7.11    1.13
  -7  10  -1    4.74    1.41
  -7  10  -1    8.73    1.87
  -7  10  -1    9.19    1.37
  -8 -10  -1    0.02    1.17
   8 -10   1    1.50    0.82
  -8 -10  -1    0.56    0.60
   8 -10   1    0.06    0.97
   8 -10   1    0.36    0.41
  -8 -10  -1    0.20    1.08
  -8 -10  -1    0.02    0.80
   8 -10   1    0.45    0.61
  -8  10  -1   -0.32    0.57
  -8  10  -1    1.37    0.69
  -8  10  -1    2.05    1.32
   8  10   1   -1.12    0.86
   8  10   1    0.76    0.98
  -8  10  -1    0.22    0.48
   8  10   1    0.16    0.93
  -8  10  -1    1.38    0.93
   8  10   1    1.19    1.17
   9 -10   1    0.05    0.65
   9 -10   1   -0.61    0.59
  -9 -10  -1   -0.47    0.96
  -9 -10  -1    0.27    1.15
   9 -10   1   -0.32    0.82
  -9 -10  -1   -0.04    0.64
  -9  10  -1    0.06    0.99
   9  10   1   -0.61    1.09
  -9  10  -1    0.72    0.75
   9  10   1   -0.70    0.96
   9  10   1    0.53    0.97
  -9  10  -1    0.32    0.94
   9  10   1    1.43    1.19
  10 -10   1    5.41    1.34
 -10 -10  -1    4.75    1.19
  10 -10   1    3.67    1.53
 -10 -10  -1    4.52    1.50
  10 -10   1    4.91    1.20
 -10 -10  -1    3.51    1.85
  10  10   1    5.38    1.72
  10  10   1    4.46    1.49
 -10  10  -1    4.59    1.69
 -10  10  -1    5.91    1.17
  10  10   1    3.54    1.46
  10  10   1    4.64    1.93
 -10  10  -1    7.37    2.07
  11 -10   1    0.47    0.93
  11 -10   1    2.36    1.52
 -11 -10  -1    3.13    1.63
 -11 -10  -1    2.89    2.03
  11  10   1    2.69    1.82
  11  10   1   -0.44    1.07
 -11  10  -1    1.23    1.33
 -11  10  -1   -0.33    1.45
  11  10   1    0.89    1.04
 -12 -10  -1    8.06    2.12
 -12 -10  -1    6.12    2.39
  12 -10   1    6.20    1.80
  12 -10   1   10.29    1.79
 -12  10  -1    9.68    2.33
 -12  10  -1    6.55    2.08
  12  10   1   12.19    2.77
  12  10   1    8.49    2.40
  12  10   1    4.46    1.76
 -13 -10  -1    0.40    1.15
  13 -10   1   -0.22    1.41
  13 -10   1   -1.02    1.02
 -13 -10  -1   -0.84    1.50
  13  10   1   -1.95    1.30
 -13  10  -1   -0.96    1.36
 -13  10  -1    0.34    1.12
  13  10   1   -0.40    0.86
  13  10   1   -0.29    1.75
 -14 -10  -1    5.75    2.31
  14 -10   1    2.69    1.91
 -14 -10  -1    4.07    2.41
  14 -10   1    6.61    1.84
  14  10   1    5.45    2.49
 -14  10  -1    7.15    2.38
 -14  10  -1    3.72    2.16
 -15 -10  -1   -1.95    1.73
  15 -10   1    4.05    1.78
 -15  10  -1    1.98    1.96
 -14 -11   1    5.29    2.36
 -14 -11   1    2.45    1.76
 -14  11   1    2.20    2.06
 -14  11   1    0.48    1.52
  14  11  -1    1.42    2.25
  14  11  -1    3.19    2.15
 -13 -11   1    1.59    1.76
 -13 -11   1    5.92    2.31
 -13  11   1    7.36    2.18
  13  11  -1    4.32    1.71
  13  11  -1    3.86    1.96
  13  11  -1    6.14    2.46
 -13  11   1    8.79    2.20
 -12 -11   1   13.41    3.05
  12 -11  -1    8.37    1.43
 -12 -11   1    5.08    2.10
  12  11  -1   10.66    2.27
 -12  11   1    7.52    2.23
  12  11  -1    9.49    2.77
  12  11  -1    7.33    2.28
 -12  11   1   13.80    2.47
 -11 -11   1    4.31    1.84
 -11 -11   1    2.87    1.98
 -11 -11   1    2.62    1.48
  11 -11  -1    1.24    1.41
  11 -11  -1    0.83    0.71
  11  11  -1    1.70    1.36
 -11  11   1    0.64    1.24
 -11  11   1    0.02    1.50
  11  11  -1    2.57    1.59
  11  11  -1    0.75    1.49
 -10 -11   1    4.75    2.01
 -10 -11   1    1.81    0.97
  10 -11  -1    3.59    0.83
 -10 -11   1    2.43    1.58
  10 -11  -1    4.64    1.55
 -10 -11   1    5.27    1.69
  10  11  -1    2.04    1.48
 -10  11   1    3.64    1.43
 -10  11   1    2.21    1.28
  10  11  -1    3.37    1.87
  10  11  -1    4.51    1.46
   9 -11  -1    2.63    1.23
  -9 -11   1    0.71    1.28
   9 -11  -1    0.94    0.70
  -9 -11   1    2.18    1.30
   9 -11  -1    1.25    0.55
  -9 -11   1    2.16    0.88
  -9 -11   1    4.05    1.54
   9  11  -1    2.58    1.39
  -9  11   1    1.55    1.16
  -9  11   1    1.45    1.16
  -9  11   1    1.83    0.61
   9  11  -1    0.72    0.86
   9  11  -1   -1.36    1.13
  -8 -11   1    1.61    1.18
  -8 -11   1   -0.69    1.06
   8 -11  -1    0.50    0.39
   8 -11  -1    0.66    0.75
   8 -11  -1   -0.42    0.51
  -8 -11   1   -0.23    0.86
  -8 -11   1    0.56    0.67
  -8  11   1    1.09    0.92
   8  11  -1    0.35    1.13
  -8  11   1    0.69    0.58
  -8  11   1    3.15    1.16
   8  11  -1   -0.01    0.94
   8  11  -1    1.02    1.03
  -8  11   1    0.32    0.50
   8  11  -1    0.52    1.14
  -7 -11   1   12.41    2.55
   7 -11  -1   18.63    2.13
  -7 -11   1   18.33    1.63
   7 -11  -1   18.66    1.31
   7 -11  -1   16.27    1.26
  -7 -11   1   15.34    2.49
   7 -11  -1   15.63    1.80
  -7 -11   1   19.24    2.64
   7 -11  -1   18.15    1.28
  -7  11   1   17.94    2.15
  -7  11   1   17.64    1.57
   7  11  -1   14.24    2.52
  -7  11   1   17.77    2.50
  -7  11   1   16.92    1.28
  -7  11   1   18.74    1.20
   7  11  -1   21.30    2.58
   7  11  -1   20.37    2.88
  -7  11   1   18.24    1.54
   7  11  -1   20.07    2.57
   6 -11  -1    7.33    0.91
  -6 -11   1    5.46    1.39
   6 -11  -1    6.87    1.18
  -6 -11   1    4.39    1.59
  -6 -11   1    5.79    1.54
  -6 -11   1    8.22    0.98
   6 -11  -1    6.65    1.08
   6  11  -1    5.37    1.43
   6  11  -1    7.83    1.49
   6  11  -1    8.81    1.83
  -6  11   1    7.87    0.86
  -6  11   1    8.42    1.11
  -6  11   1    6.82    1.55
   6  11  -1    6.62    1.76
  -6  11   1    7.60    1.33
  -6  11   1    8.19    0.90
   6  11  -1    8.02    1.55
   5 -11  -1    1.34    0.60
  -5 -11   1    0.42    0.95
   5 -11  -1    2.28    0.61
  -5 -11   1    2.53    1.03
   5 -11  -1    2.03    0.69
  -5 -11   1    1.62    0.44
  -5 -11   1    0.06    1.08
   5  11  -1    0.50    1.16
   5  11  -1    1.17    1.02
   5  11  -1    1.75    0.95
  -5  11   1    0.87    0.76
  -5  11   1    1.06    0.47
  -5  11   1    1.67    0.57
  -5  11   1    2.23    0.46
   5  11  -1    2.38    1.15
  -5  11   1    1.52    0.74
   5  11  -1    3.59    1.03
  -5  11   1    2.17    0.60
   4 -11  -1   16.98    1.52
   4 -11  -1   19.37    1.73
   4 -11  -1   18.96    1.62
  -4 -11   1   13.44    2.24
  -4 -11   1   14.29    2.09
  -4  11   1   17.09    1.57
  -4  11   1   18.59    2.07
  -4  11   1   19.21    1.51
  -4  11   1   19.21    1.64
  -4  11   1   18.54    1.36
   4  11  -1   18.38    2.00
   4  11  -1   19.50    2.21
  -4  11   1   16.64    1.52
   4  11  -1   17.81    2.23
  -4  11   1   16.97    1.60
  -4  11   1   16.89    2.07
   4  11  -1   20.55    2.47
   4  11  -1   16.72    2.44
   3 -11  -1   11.00    0.79
  -3 -11   1   14.39    2.00
  -3 -11   1    8.78    1.55
  -3 -11   1   13.27    1.44
   3 -11  -1   13.38    1.55
   3 -11  -1   11.10    1.09
  -3 -11   1   14.35    2.01
   3 -11  -1   10.09    1.32
   3  11  -1   11.33    1.55
   3  11  -1   10.00    1.83
  -3  11   1    7.13    1.13
  -3  11   1   10.43    1.43
   3  11  -1   11.47    1.36
  -3  11   1   10.86    0.97
  -3  11   1   10.77    1.34
  -3  11   1    8.72    0.97
   3  11  -1   13.82    1.85
   3  11  -1    7.80    1.55
  -3  11   1   13.84    1.14
  -3  11   1   10.09    1.32
  -3  11   1   11.40    0.79
  -3  11   1   12.37    1.62
  -3  11   1    9.02    1.24
  -3  11   1   10.47    0.78
   2 -11  -1    0.91    0.35
  -2 -11   1    1.92    0.35
  -2 -11   1    1.11    0.82
  -2 -11   1    0.90    0.64
  -2 -11   1    1.23    0.92
   2 -11  -1    1.35    0.43
   2 -11  -1    1.37    0.79
   2 -11  -1   -0.28    0.51
  -2 -11   1    1.39    0.48
  -2 -11   1    2.72    1.03
   2 -11  -1    1.32    0.41
   2 -11  -1    1.67    0.51
   2  11  -1    2.82    0.65
  -2  11   1    2.37    0.46
  -2  11   1    1.39    0.57
  -2  11   1    1.99    0.70
  -2  11   1    2.09    0.44
   2  11  -1    0.70    0.66
  -2  11   1    1.48    0.42
  -2  11   1    0.48    0.63
   2  11  -1    0.82    0.83
  -2  11   1    1.30    0.38
   2  11  -1    2.22    1.15
  -2  11   1    2.15    0.67
  -2  11   1    1.25    0.69
   2  11  -1    0.67    0.74
   1 -11  -1    0.25    0.33
  -1 -11   1    0.65    0.64
   1 -11  -1    0.57    0.26
   1 -11  -1    0.28    0.47
  -1 -11   1   -0.80    0.59
  -1 -11   1    0.58    0.36
  -1 -11   1    0.09    0.61
   1 -11  -1    0.13    0.40
  -1 -11   1   -0.01    0.43
  -1 -11   1    0.24    0.79
   1 -11  -1    0.26    0.68
  -1 -11   1    0.19    0.26
  -1  11   1    0.59    0.42
   1  11  -1   -0.51    0.52
  -1  11   1    0.79    0.65
   1  11  -1    0.30    0.50
  -1  11   1   -0.33    0.47
  -1  11   1    0.21    0.76
  -1  11   1    0.45    0.41
  -1  11   1    0.43    0.46
  -1  11   1   -0.10    0.18
   1  11  -1    1.30    0.82
   0 -11  -1    8.46    0.80
   0 -11   1   10.33    1.40
   0 -11  -1   11.55    1.33
   0 -11  -1    8.08    1.25
   0 -11   1    7.03    1.37
   0 -11   1    8.94    1.04
   0 -11  -1    8.27    1.42
   0 -11   1    9.94    1.11
   0 -11  -1    9.56    1.15
   0 -11   1   10.09    1.40
   0 -11   1    7.92    1.47
   0  11  -1    9.56    1.11
   0  11   1    7.89    1.14
   0  11   1    9.88    1.61
   0  11   1   10.44    1.01
   0  11   1    9.48    1.49
   0  11  -1    8.02    1.23
   0  11   1    8.15    1.11
   0  11  -1    9.01    1.42
   0  11  -1    8.29    1.42
   0  11   1   10.18    1.36
  -1 -11  -1    1.26    0.74
  -1 -11  -1    0.45    0.61
   1 -11   1    1.32    0.62
   1 -11   1    2.11    0.45
   1 -11   1    0.76    0.81
  -1 -11  -1    1.64    0.95
   1 -11   1    1.06    0.57
   1 -11   1    1.49    0.82
   1 -11   1    0.65    0.59
  -1 -11  -1    1.53    0.71
  -1  11  -1    2.43    1.00
  -1  11  -1    2.26    0.70
  -1  11  -1    1.10    0.74
   1  11   1    2.73    0.78
   1  11   1    2.81    0.94
   1  11   1    1.86    0.28
   1  11   1    4.29    1.22
   1  11   1    1.56    0.63
  -1  11  -1    1.22    0.71
   2 -11   1  105.84    6.81
  -2 -11  -1  110.67    7.17
   2 -11   1  111.60    6.87
  -2 -11  -1  114.82    6.48
  -2 -11  -1   96.51    7.16
  -2 -11  -1   97.86    6.98
   2 -11   1  103.69    6.83
   2 -11   1  102.03    6.92
  -2  11  -1  105.82    6.81
   2  11   1   92.44    7.03
   2  11   1  100.25    6.35
  -2  11  -1  102.48    6.68
   2  11   1   99.51    6.97
   2  11   1   94.34    7.26
   2  11   1  110.83    6.77
  -2  11  -1  101.59    6.73
  -2  11  -1   94.27    6.71
  -2  11  -1   98.48    6.95
  -3 -11  -1   12.90    1.78
  -3 -11  -1   13.51    1.93
  -3 -11  -1   19.18    1.80
  -3 -11  -1   17.82    2.15
   3 -11   1   16.02    1.91
  -3 -11  -1   12.80    2.01
   3 -11   1   15.11    1.57
   3 -11   1   16.58    1.39
   3 -11   1   15.18    1.75
   3  11   1   17.30    1.93
  -3  11  -1   13.88    1.35
   3  11   1   15.36    2.29
   3  11   1   13.28    1.43
  -3  11  -1   14.99    2.01
   3  11   1    8.60    1.69
  -3  11  -1   14.79    1.11
   3  11   1   19.06    2.26
  -3  11  -1   16.07    1.68
  -3  11  -1   15.52    1.81
  -3  11  -1   13.69    1.60
  -3  11  -1   13.19    1.69
   4 -11   1    8.14    1.40
  -4 -11  -1    9.70    1.23
  -4 -11  -1    8.47    1.72
   4 -11   1    7.03    1.00
   4 -11   1    8.55    1.03
  -4 -11  -1    6.38    1.28
   4 -11   1    5.54    1.04
  -4 -11  -1    8.41    1.57
   4 -11   1    8.39    1.24
   4 -11   1    6.84    1.10
  -4  11  -1    6.54    1.17
   4  11   1    7.87    1.18
   4  11   1    4.32    1.55
   4  11   1    5.64    1.34
  -4  11  -1    7.75    1.12
  -4  11  -1    8.81    1.07
   4  11   1    9.10    1.52
  -4  11  -1    9.49    1.48
  -4  11  -1    7.43    1.51
  -4  11  -1    7.43    0.91
   4  11   1    7.53    1.52
   5 -11   1   13.21    1.60
  -5 -11  -1    7.10    1.62
  -5 -11  -1   10.08    1.74
   5 -11   1   13.44    1.41
   5 -11   1    9.67    1.31
  -5 -11  -1   13.07    2.08
   5 -11   1   12.58    1.70
   5 -11   1   10.28    1.21
   5 -11   1   11.41    1.25
  -5  11  -1    9.71    1.57
   5  11   1   14.33    2.35
  -5  11  -1   11.36    1.29
   5  11   1    8.63    1.66
  -5  11  -1   10.22    1.76
   5  11   1   12.74    1.62
  -5  11  -1   11.91    1.33
   5  11   1   11.30    1.98
  -5  11  -1   12.19    1.56
  -5  11  -1   11.56    1.27
   5  11   1    8.13    1.59
  -6 -11  -1   -0.97    0.82
   6 -11   1   -0.16    0.40
   6 -11   1    0.66    0.51
  -6 -11  -1   -0.83    0.73
   6 -11   1    0.18    0.78
   6 -11   1    0.25    0.46
   6 -11   1    0.19    0.40
   6 -11   1    0.05    0.66
  -6 -11  -1    0.26    1.12
   6  11   1   -0.42    0.86
  -6  11  -1    0.50    0.60
  -6  11  -1    0.20    0.51
  -6  11  -1   -0.47    0.68
   6  11   1    0.63    0.96
   6  11   1    0.34    0.84
  -6  11  -1    0.37    0.43
  -6  11  -1   -0.68    0.51
   6  11   1    0.54    0.84
   7 -11   1    0.14    0.46
   7 -11   1    0.67    0.83
  -7 -11  -1    0.62    0.98
   7 -11   1   -0.39    0.40
  -7 -11  -1   -0.56    0.99
   7 -11   1    0.47    0.64
   7 -11   1    0.19    0.50
  -7 -11  -1    0.20    0.91
   7  11   1   -0.68    0.64
   7  11   1   -0.12    0.84
  -7  11  -1    2.13    1.21
  -7  11  -1   -0.07    0.60
  -7  11  -1   -0.53    0.46
  -7  11  -1    0.61    0.43
  -7  11  -1   -1.50    0.61
  -7  11  -1   -0.03    0.27
   7  11   1   -0.14    0.91
   7  11   1   -0.40    0.87
  -8 -11  -1    0.85    0.97
  -8 -11  -1    2.18    1.46
   8 -11   1    0.66    0.48
   8 -11   1    4.04    1.19
   8 -11   1    1.18    0.67
   8 -11   1   -0.44    0.56
  -8 -11  -1    1.55    1.21
   8  11   1    2.39    1.06
   8  11   1    1.88    1.24
   8  11   1    0.31    0.94
  -8  11  -1    1.62    1.32
  -8  11  -1    1.76    0.84
  -8  11  -1    1.91    1.11
   8  11   1    0.58    1.26
   9 -11   1    1.43    0.83
  -9 -11  -1    1.26    1.32
   9 -11   1    1.38    0.81
  -9 -11  -1    1.14    1.22
   9 -11   1    1.63    1.10
   9  11   1    0.41    1.33
  -9  11  -1    2.21    0.85
   9  11   1    1.60    1.05
  -9  11  -1    1.49    1.21
   9  11   1   -0.49    1.00
  -9  11  -1    0.72    1.25
   9  11   1    0.10    0.99
  10 -11   1    0.62    0.82
 -10 -11  -1    1.22    1.67
  10 -11   1   -0.26    0.78
 -10 -11  -1    0.28    0.95
  10 -11   1    0.99    1.16
  10  11   1    0.92    1.19
 -10  11  -1    1.97    1.60
  10  11   1   -0.95    0.59
 -10  11  -1   -0.08    0.71
  10  11   1   -0.40    0.93
  10  11   1    0.75    1.32
 -10  11  -1    0.67    1.10
 -11 -11  -1    7.19    1.86
 -11 -11  -1    4.78    2.16
  11 -11   1    4.46    1.66
  11 -11   1    5.17    1.34
 -11  11  -1    4.59    1.72
  11  11   1    4.17    1.73
 -11  11  -1    7.58    1.99
  11  11   1    4.66    1.97
  11  11   1    1.38    1.44
  12 -11   1    3.37    1.66
 -12 -11  -1    2.97    1.98
 -12 -11  -1    2.19    1.35
  12 -11   1    1.04    1.07
 -12  11  -1    1.98    1.49
 -12  11  -1   -0.96    1.51
  12  11   1    2.91    1.66
  12  11   1    0.81    1.35
  12  11   1    1.34    1.34
 -13 -11  -1    4.75    2.29
  13 -11   1    0.48    1.49
 -13 -11  -1    1.30    1.41
  13 -11   1    5.34    1.50
  13  11   1    4.01    1.76
  13  11   1    3.05    1.84
 -13  11  -1    3.92    1.95
 -13  11  -1    1.49    1.96
 -14 -11  -1    0.24    1.90
 -14 -11  -1    0.32    1.85
  14 -11   1    2.88    1.82
 -14  11  -1    4.14    2.01
  14  11   1    3.01    2.27
  14  11   1    1.60    1.49
 -14  11  -1   -0.63    1.89
 -14 -12   1   16.50    3.68
 -14 -12   1   13.45    3.30
 -14  12   1    5.98    2.68
 -14  12   1   11.20    2.58
  14  12  -1   14.06    2.97
  14  12  -1    9.29    2.60
  14  12  -1    6.44    2.61
 -13 -12   1    3.52    1.92
 -13 -12   1   -0.62    1.77
 -13  12   1    4.16    1.92
  13  12  -1    3.78    2.23
  13  12  -1   -1.22    1.47
  13  12  -1    2.19    1.66
 -13  12   1   -0.82    1.46
 -12 -12   1    7.91    2.31
 -12 -12   1    6.15    2.49
  12  12  -1    5.81    2.10
  12  12  -1    9.23    2.79
 -12  12   1    1.96    1.90
  12  12  -1    6.86    2.03
 -12  12   1    5.63    1.93
  11 -12  -1   11.53    2.21
 -11 -12   1   11.66    2.68
 -11 -12   1   12.77    2.90
 -11 -12   1    9.26    2.26
  11  12  -1    7.36    2.19
 -11  12   1    9.10    2.39
  11  12  -1    8.44    2.11
 -11  12   1   11.00    2.33
  11  12  -1   10.22    2.51
 -10 -12   1    3.92    1.62
  10 -12  -1    0.12    0.45
 -10 -12   1   -0.07    1.46
  10 -12  -1    0.07    1.13
 -10 -12   1    1.51    1.49
 -10  12   1    0.58    1.26
  10  12  -1    1.64    1.60
 -10  12   1   -1.51    0.90
  10  12  -1    0.64    1.30
  10  12  -1   -0.43    1.05
  -9 -12   1   11.85    2.48
  -9 -12   1   12.38    2.32
   9 -12  -1   11.11    1.05
   9 -12  -1   10.19    1.82
  -9 -12   1    9.20    2.20
  -9  12   1    9.90    2.26
   9  12  -1    8.19    2.38
  -9  12   1   14.14    1.48
   9  12  -1    9.92    2.07
   9  12  -1   10.09    2.08
  -9  12   1   11.56    1.99
   8 -12  -1    1.98    0.33
  -8 -12   1    1.97    1.38
  -8 -12   1    1.23    1.42
  -8 -12   1    1.57    0.71
   8 -12  -1    2.39    0.99
   8 -12  -1    2.01    0.79
  -8 -12   1    0.55    0.91
   8  12  -1    0.08    1.30
   8  12  -1   -0.73    1.11
  -8  12   1    1.44    0.63
   8  12  -1    2.44    1.32
   8  12  -1    2.09    1.21
  -8  12   1    0.48    1.09
  -8  12   1    1.95    1.16
  -7 -12   1   55.61    5.49
  -7 -12   1   56.46    5.15
  -7 -12   1   58.29    5.02
  -7 -12   1   69.92    4.38
   7 -12  -1   66.09    4.58
   7 -12  -1   61.26    4.63
   7 -12  -1   67.89    4.21
  -7  12   1   60.96    4.74
  -7  12   1   71.19    4.31
   7  12  -1   67.11    5.47
   7  12  -1   66.46    5.22
  -7  12   1   67.95    4.44
  -7  12   1   65.68    4.25
   7  12  -1   59.92    5.00
  -7  12   1   68.08    4.12
   7  12  -1   60.44    5.52
  -7  12   1   69.67    5.25
  -6 -12   1   18.02    2.95
   6 -12  -1   26.23    2.09
  -6 -12   1   23.01    1.73
   6 -12  -1   23.99    1.83
  -6 -12   1   18.88    2.67
   6 -12  -1   21.59    2.04
  -6 -12   1   23.18    2.87
  -6  12   1   22.11    1.92
  -6  12   1   24.98    2.54
   6  12  -1   27.59    2.75
   6  12  -1   24.68    3.13
  -6  12   1   21.75    1.76
   6  12  -1   26.85    3.39
   6  12  -1   19.17    2.63
  -6  12   1   24.32    1.71
  -6  12   1   19.11    2.53
   5 -12  -1    6.04    1.00
  -5 -12   1    6.53    1.62
   5 -12  -1    7.68    1.22
  -5 -12   1    7.81    1.67
  -5 -12   1    6.05    1.49
   5 -12  -1    7.44    1.06
  -5 -12   1    7.75    0.76
   5  12  -1    9.24    1.95
  -5  12   1    9.10    1.14
   5  12  -1    8.29    1.37
   5  12  -1    8.74    1.72
  -5  12   1    8.15    0.82
  -5  12   1    5.48    0.96
  -5  12   1    6.45    0.95
   5  12  -1    4.66    1.25
   5  12  -1    4.67    1.22
  -5  12   1    9.01    1.55
  -5  12   1    4.59    1.13
  -5  12   1    6.74    1.31
  -4 -12   1   45.92    4.06
  -4 -12   1   45.20    4.16
   4 -12  -1   47.11    3.30
   4 -12  -1   50.26    3.54
   4 -12  -1   46.27    3.59
  -4  12   1   48.83    3.77
   4  12  -1   48.28    4.35
   4  12  -1   49.95    4.06
  -4  12   1   55.58    3.35
  -4  12   1   55.01    3.83
   4  12  -1   45.41    3.73
  -4  12   1   48.75    3.45
   4  12  -1   49.83    3.62
  -4  12   1   47.73    3.17
   4  12  -1   49.04    4.04
  -4  12   1   47.50    3.49
  -4  12   1   52.13    3.50
   3 -12  -1    8.66    1.27
  -3 -12   1    7.08    1.06
   3 -12  -1    5.55    0.55
  -3 -12   1    9.24    1.66
   3 -12  -1    9.25    1.30
   3 -12  -1    4.80    0.74
  -3 -12   1    3.39    1.16
  -3 -12   1    4.58    1.31
   3  12  -1    5.12    1.58
   3  12  -1    4.91    1.33
  -3  12   1    6.01    0.74
   3  12  -1    5.51    1.02
  -3  12   1    8.02    0.94
   3  12  -1    8.04    1.56
  -3  12   1    6.41    1.24
  -3  12   1    5.74    1.08
  -3  12   1    5.62    1.04
  -3  12   1    5.96    0.53
  -3  12   1    3.65    0.85
  -3  12   1    6.30    0.55
   3  12  -1    3.34    1.01
  -2 -12   1   31.93    3.25
  -2 -12   1   30.76    2.80
   2 -12  -1   35.30    2.30
  -2 -12   1   33.94    2.26
   2 -12  -1   30.27    2.60
  -2 -12   1   30.88    2.89
   2 -12  -1   29.33    2.27
   2 -12  -1   30.25    2.08
  -2 -12   1   31.05    2.01
   2 -12  -1   31.73    2.65
   2 -12  -1   32.14    2.26
  -2  12   1   27.61    2.37
  -2  12   1   30.83    2.77
   2  12  -1   34.16    2.83
  -2  12   1   32.39    2.14
   2  12  -1   29.01    2.32
   2  12  -1   31.40    2.56
   2  12  -1   33.30    2.80
  -2  12   1   33.29    2.57
   2  12  -1   30.60    3.32
  -2  12   1   28.08    2.61
  -2  12   1   30.04    2.21
  -2  12   1   33.14    2.25
  -2  12   1   26.84    2.48
   1 -12  -1   52.37    3.88
  -1 -12   1   54.49    3.99
   1 -12  -1   51.75    3.66
  -1 -12   1   48.34    3.94
  -1 -12   1   52.92    4.03
  -1 -12   1   50.50    3.54
  -1 -12   1   52.28    3.19
   1 -12  -1   49.87    3.18
   1 -12  -1   55.75    3.49
  -1 -12   1   52.22    3.31
  -1 -12   1   54.27    4.00
  -1  12   1   45.19    3.96
   1  12  -1   47.62    3.85
  -1  12   1   52.43    3.81
   1  12  -1   45.59    3.82
   1  12  -1   50.26    3.92
  -1  12   1   52.81    3.47
  -1  12   1   47.67    3.56
  -1  12   1   51.66    3.13
   1  12  -1   51.85    3.60
  -1  12   1   50.51    3.48
   0 -12  -1   62.40    4.08
   0 -12  -1   57.37    4.44
   0 -12   1   63.73    4.60
   0 -12   1   58.62    4.44
   0 -12   1   63.73    4.42
   0 -12   1   60.05    3.95
   0 -12   1   61.74    3.97
   0 -12  -1   58.93    3.74
   0 -12   1   53.63    4.41
   0 -12  -1   67.16    4.35
   0 -12  -1   54.82    4.29
   0  12  -1   59.89    4.00
   0  12   1   62.20    3.88
   0  12   1   53.83    4.02
   0  12   1   57.36    4.24
   0  12  -1   62.99    4.38
   0  12   1   60.65    4.41
   0  12  -1   64.75    4.48
   0  12  -1   54.97    4.35
   0  12   1   61.53    4.70
  -1 -12  -1   26.65    2.36
  -1 -12  -1   26.96    2.84
   1 -12   1   25.53    2.44
   1 -12   1   23.58    2.27
   1 -12   1   31.41    2.21
  -1 -12  -1   29.13    2.52
   1 -12   1   32.13    1.96
   1 -12   1   24.70    2.72
   1 -12   1   27.68    2.27
  -1 -12  -1   25.85    2.22
  -1  12  -1   24.94    2.37
  -1  12  -1   27.12    2.26
  -1  12  -1   27.25    2.43
   1  12   1   26.33    2.22
   1  12   1   29.27    3.12
   1  12   1   21.76    2.60
   1  12   1   21.61    2.24
  -1  12  -1   29.84    3.03
   2 -12   1   41.96    3.34
  -2 -12  -1   49.51    3.70
  -2 -12  -1   51.49    3.20
  -2 -12  -1   42.83    3.71
  -2 -12  -1   44.20    3.67
   2 -12   1   45.86    3.63
   2 -12   1   46.95    2.87
   2 -12   1   44.42    3.50
   2  12   1   42.18    3.94
   2  12   1   46.15    3.71
  -2  12  -1   44.36    3.33
  -2  12  -1   44.97    3.50
   2  12   1   45.61    2.99
   2  12   1   48.51    3.49
  -2  12  -1   49.28    3.51
   2  12   1   45.05    3.63
  -2  12  -1   43.22    3.70
  -3 -12  -1   54.41    4.43
   3 -12   1   58.37    4.19
   3 -12   1   51.72    3.80
  -3 -12  -1   51.03    4.26
   3 -12   1   53.22    3.98
   3 -12   1   51.95    3.76
  -3 -12  -1   54.83    4.32
  -3 -12  -1   61.55    3.87
   3  12   1   52.78    3.67
  -3  12  -1   54.93    3.99
  -3  12  -1   54.51    4.31
   3  12   1   50.66    4.27
   3  12   1   48.72    4.01
  -3  12  -1   55.33    3.36
   3  12   1   56.14    4.58
   3  12   1   56.61    4.34
  -3  12  -1   60.09    3.88
  -3  12  -1   54.31    4.00
  -3  12  -1   54.66    3.83
  -3  12  -1   54.90    3.91
  -4 -12  -1    0.65    0.97
   4 -12   1    0.80    0.67
   4 -12   1    0.15    0.40
   4 -12   1    0.50    0.59
  -4 -12  -1    1.58    0.98
   4 -12   1    0.60    0.83
  -4 -12  -1    1.04    0.91
   4  12   1    0.84    0.97
  -4  12  -1    1.15    0.68
  -4  12  -1    1.16    0.79
   4  12   1    1.30    0.95
  -4  12  -1    0.85    0.37
  -4  12  -1    1.09    0.49
  -4  12  -1    1.18    0.76
   4  12   1   -0.01    0.82
  -4  12  -1    0.72    0.49
   4  12   1    1.92    0.83
   4  12   1    0.89    0.64
   5 -12   1    6.20    1.03
   5 -12   1    6.67    1.23
  -5 -12  -1    4.47    1.36
   5 -12   1    6.55    0.91
  -5 -12  -1    2.40    1.15
   5 -12   1    4.97    0.99
  -5 -12  -1    6.71    1.58
   5 -12   1    7.43    0.92
   5 -12   1    7.31    1.31
   5  12   1    5.93    1.11
   5  12   1    4.30    1.58
  -5  12  -1    7.23    1.28
  -5  12  -1    4.74    0.83
  -5  12  -1    5.56    1.28
  -5  12  -1    7.47    0.96
   5  12   1    5.85    1.39
  -5  12  -1    7.37    1.08
  -5  12  -1    4.02    1.20
   5  12   1    5.15    1.46
  -5  12  -1    2.91    1.22
   5  12   1    4.34    1.36
   6 -12   1    0.56    0.48
   6 -12   1    0.04    0.47
   6 -12   1    0.04    0.41
  -6 -12  -1    1.82    1.02
   6 -12   1    0.66    0.69
   6 -12   1    0.19    0.43
   6 -12   1    0.45    0.73
  -6 -12  -1   -0.25    1.09
  -6 -12  -1    0.08    0.99
  -6  12  -1    0.18    0.71
   6  12   1   -0.26    0.93
  -6  12  -1   -0.16    0.44
   6  12   1    0.95    1.04
   6  12   1   -0.06    0.99
  -6  12  -1    0.51    0.68
   6  12   1    0.02    0.67
  -6  12  -1    0.85    1.01
   6  12   1   -0.81    1.02
  -6  12  -1    0.67    0.54
  -7 -12  -1   43.64    4.06
   7 -12   1   42.75    3.15
   7 -12   1   48.97    3.27
   7 -12   1   42.89    3.51
  -7 -12  -1   44.72    3.84
   7 -12   1   43.99    3.53
  -7 -12  -1   37.74    4.61
  -7  12  -1   34.53    4.13
   7  12   1   42.66    4.19
  -7  12  -1   46.48    3.41
  -7  12  -1   46.62    3.30
  -7  12  -1   45.65    3.78
   7  12   1   43.20    3.71
   7  12   1   38.21    4.23
   7  12   1   37.37    3.71
  -7  12  -1   48.30    3.11
   8 -12   1   35.22    3.08
  -8 -12  -1   29.06    4.04
   8 -12   1   34.47    2.73
  -8 -12  -1   34.90    3.94
   8 -12   1   34.74    3.11
  -8 -12  -1   31.50    3.74
  -8  12  -1   33.09    3.90
   8  12   1   37.98    4.02
  -8  12  -1   36.33    3.72
   8  12   1   36.54    3.73
   8  12   1   37.25    3.84
   8  12   1   27.65    3.85
  -8  12  -1   37.97    2.92
  -9 -12  -1    8.85    2.17
  -9 -12  -1    5.78    1.91
   9 -12   1   12.80    1.84
   9 -12   1   10.17    1.91
  -9 -12  -1    8.60    2.35
   9 -12   1    8.22    1.28
  -9  12  -1   11.50    1.62
   9  12   1    7.78    1.96
   9  12   1    9.01    1.92
  -9  12  -1    5.73    1.94
   9  12   1    9.77    2.08
  -9  12  -1    9.93    2.06
   9  12   1    9.19    2.31
  10 -12   1   26.96    3.03
  10 -12   1   27.71    2.58
 -10 -12  -1   29.11    4.10
 -10 -12  -1   32.37    3.97
  10 -12   1   28.70    3.42
 -10  12  -1   28.08    3.81
  10  12   1   27.15    3.48
  10  12   1   29.99    3.65
  10  12   1   40.82    4.66
  10  12   1   34.17    3.99
 -10  12  -1   27.08    3.50
 -10  12  -1   28.16    2.62
 -11 -12  -1    2.93    1.50
  11 -12   1    4.44    1.18
 -11 -12  -1    3.57    2.07
  11 -12   1    3.66    1.67
 -11  12  -1    5.55    1.83
 -11  12  -1    2.19    1.79
  11  12   1    3.82    1.69
  11  12   1    5.66    1.84
  11  12   1    4.10    1.66
  12 -12   1    5.93    1.43
 -12 -12  -1    5.18    1.82
 -12 -12  -1    4.87    2.28
  12 -12   1    4.12    1.81
  12  12   1    5.60    1.85
  12  12   1    4.64    1.92
  12  12   1    9.65    2.57
 -12  12  -1    3.91    1.59
 -12  12  -1    3.16    1.95
 -13 -12  -1    5.37    2.53
  13 -12   1    5.06    1.89
 -13 -12  -1    0.29    1.28
 -13  12  -1    0.31    1.61
  13  12   1    2.08    1.79
  13  12   1    1.35    1.54
 -13  12  -1    0.97    1.94
 -14 -12  -1    0.80    1.53
  14 -12   1    3.49    1.94
 -14 -12  -1    2.42    2.20
 -14  12  -1    4.33    2.18
  14  12   1    5.38    2.67
  14  12   1    1.81    1.55
 -14  12  -1    5.99    2.70
 -14 -13   1    2.67    1.77
 -14 -13   1   -1.54    1.80
 -14  13   1    0.09    1.48
  14  13  -1    1.63    1.89
  14  13  -1    2.26    1.91
  14  13  -1    2.79    2.08
 -14  13   1    0.66    1.47
 -13 -13   1   -0.89    1.46
 -13 -13   1    1.93    1.60
  13  13  -1    0.98    1.41
  13  13  -1    0.36    1.71
 -13  13   1    0.97    1.45
 -13  13   1    0.29    1.79
  13  13  -1    1.44    1.92
 -12 -13   1    7.44    2.75
 -12 -13   1    1.92    1.86
 -12 -13   1    6.43    2.26
  12  13  -1    6.33    2.43
  12  13  -1    8.78    2.36
 -12  13   1    5.01    1.80
  12  13  -1   12.47    2.43
 -12  13   1    6.76    2.38
 -11 -13   1    5.33    1.72
 -11 -13   1    5.50    2.30
  11 -13  -1    3.43    1.36
 -11 -13   1    0.35    1.53
  11  13  -1    3.01    1.70
  11  13  -1    4.05    1.80
 -11  13   1    1.22    1.47
 -11  13   1    0.83    1.66
  11  13  -1    3.04    1.67
 -10 -13   1   20.93    3.70
  10 -13  -1   22.69    2.82
 -10 -13   1   19.70    3.17
 -10 -13   1   17.97    3.09
  10  13  -1   20.39    3.46
  10  13  -1   24.23    3.36
 -10  13   1   20.34    3.26
  10  13  -1   21.94    3.14
 -10  13   1   23.37    2.93
  -9 -13   1    0.42    1.32
  -9 -13   1    2.27    1.62
  -9 -13   1    3.33    1.69
   9 -13  -1    1.85    1.02
   9  13  -1    1.53    1.26
   9  13  -1    1.42    1.29
   9  13  -1    0.34    1.37
   9  13  -1    2.61    1.36
  -9  13   1    2.57    1.48
  -9  13   1    1.31    1.10
   8 -13  -1   16.71    2.05
   8 -13  -1   14.17    1.69
  -8 -13   1    5.67    2.08
  -8 -13   1    8.72    2.14
  -8 -13   1   12.11    2.21
   8  13  -1   10.89    2.55
   8  13  -1   16.13    2.41
  -8  13   1   12.01    1.28
  -8  13   1   11.17    2.30
   8  13  -1   13.01    2.37
   8  13  -1   15.66    2.71
  -8  13   1   14.76    1.58
  -8  13   1   16.03    2.18
   7 -13  -1    0.09    0.72
  -7 -13   1   -1.36    0.94
  -7 -13   1    0.29    0.89
   7 -13  -1   -0.43    0.48
  -7 -13   1    0.39    1.00
   7  13  -1    0.63    1.09
  -7  13   1    0.54    0.36
   7  13  -1    1.68    0.99
  -7  13   1    0.09    0.76
  -7  13   1    0.43    0.56
  -7  13   1    0.29    0.69
  -7  13   1    0.55    0.39
   7  13  -1   -0.65    0.80
   7  13  -1    2.17    1.40
   6 -13  -1   -0.63    0.39
  -6 -13   1    1.06    1.13
  -6 -13   1   -0.56    0.98
  -6 -13   1    1.23    1.02
   6 -13  -1   -0.81    0.48
  -6 -13   1   -0.29    0.28
   6 -13  -1    0.00    0.57
  -6  13   1    0.00    0.40
   6  13  -1   -0.91    0.81
  -6  13   1    1.31    0.82
  -6  13   1    0.54    0.54
  -6  13   1   -0.75    0.71
   6  13  -1   -1.94    0.86
  -6  13   1   -1.07    0.56
   6  13  -1    0.76    0.86
  -6  13   1   -0.17    0.27
   6  13  -1    0.32    0.86
  -5 -13   1    7.32    1.75
   5 -13  -1    4.78    0.90
  -5 -13   1    4.56    1.53
   5 -13  -1    6.64    1.07
   5 -13  -1    2.64    0.98
  -5  13   1    4.57    1.24
   5  13  -1    7.69    1.37
  -5  13   1    5.78    0.91
  -5  13   1    4.97    0.98
   5  13  -1    3.86    1.49
   5  13  -1    5.89    1.68
   5  13  -1    4.95    1.39
  -5  13   1    4.86    1.09
  -5  13   1    3.98    1.13
   5  13  -1    6.53    1.42
  -5  13   1    5.89    0.88
  -5  13   1    5.12    0.65
  -4 -13   1    2.47    1.23
   4 -13  -1    2.38    0.75
   4 -13  -1    1.00    0.55
  -4 -13   1    1.55    0.91
   4 -13  -1    1.57    0.67
   4  13  -1    1.55    1.01
   4  13  -1    1.83    0.74
   4  13  -1    1.24    0.93
  -4  13   1    0.11    0.67
   4  13  -1    3.48    1.33
   4  13  -1    0.61    1.06
  -4  13   1    3.02    0.71
  -4  13   1    1.83    0.66
  -4  13   1    1.02    0.65
  -4  13   1    1.88    0.51
  -4  13   1    2.51    0.92
  -4  13   1    1.66    0.41
  -3 -13   1   75.72    5.59
  -3 -13   1   74.16    4.50
   3 -13  -1   68.04    4.70
   3 -13  -1   67.70    4.20
  -3 -13   1   71.37    5.30
  -3 -13   1   63.69    5.07
   3 -13  -1   63.71    4.27
   3 -13  -1   67.68    4.74
  -3  13   1   66.32    4.28
  -3  13   1   65.55    4.66
   3  13  -1   60.11    5.03
  -3  13   1   69.81    4.30
   3  13  -1   65.42    5.38
  -3  13   1   60.72    4.56
  -3  13   1   62.90    4.86
  -3  13   1   66.45    4.34
   3  13  -1   70.52    5.11
  -3  13   1   58.87    4.75
  -3  13   1   66.48    4.60
   3  13  -1   63.72    4.74
  -3  13   1   65.64    4.22
   3  13  -1   63.33    4.49
  -2 -13   1    3.76    0.63
   2 -13  -1    3.17    0.64
   2 -13  -1    3.83    0.69
   2 -13  -1    3.46    0.52
   2 -13  -1    1.97    1.01
   2 -13  -1    3.14    0.59
  -2 -13   1    2.35    1.12
  -2 -13   1    3.31    0.97
  -2 -13   1    4.05    1.44
  -2  13   1    0.39    0.54
  -2  13   1    2.99    0.61
   2  13  -1    4.04    0.81
  -2  13   1    2.98    0.50
  -2  13   1    4.69    1.04
   2  13  -1    3.99    0.94
  -2  13   1    1.92    0.54
   2  13  -1    2.72    1.14
   2  13  -1    2.19    1.12
  -2  13   1    3.13    1.00
  -2  13   1    2.07    0.74
  -2  13   1    1.62    0.96
   2  13  -1    2.50    1.06
   1 -13  -1   51.89    4.17
  -1 -13   1   61.14    3.87
  -1 -13   1   53.68    4.28
  -1 -13   1   51.44    4.27
   1 -13  -1   55.51    3.97
  -1 -13   1   56.59    3.40
  -1 -13   1   59.91    4.32
   1 -13  -1   57.85    3.76
   1  13  -1   50.24    4.13
  -1  13   1   57.20    3.33
   1  13  -1   49.81    4.20
  -1  13   1   52.40    4.38
   1  13  -1   55.94    3.88
  -1  13   1   56.31    3.75
  -1  13   1   56.34    3.89
  -1  13   1   54.85    3.78
   1  13  -1   49.06    4.11
  -1  13   1   52.64    4.09
   0 -13   1   64.50    4.74
   0 -13  -1   61.68    4.77
   0 -13   1   67.62    4.71
   0 -13   1   61.24    4.71
   0 -13  -1   69.05    4.60
   0 -13   1   68.11    4.22
   0 -13  -1   61.42    3.94
   0 -13  -1   70.30    4.35
   0 -13   1   65.48    4.88
   0 -13  -1   61.00    4.61
   0  13  -1   60.23    4.67
   0  13   1   64.30    4.12
   0  13   1   65.39    4.34
   0  13  -1   65.32    4.26
   0  13   1   61.51    4.66
   0  13   1   56.64    4.47
   0  13  -1   61.54    4.61
   0  13  -1   59.95    4.60
   0  13   1   62.73    4.98
   1 -13   1    6.74    1.08
  -1 -13  -1    5.11    1.12
   1 -13   1    1.69    1.18
   1 -13   1    7.15    1.43
   1 -13   1    6.43    0.79
  -1 -13  -1    6.10    1.26
   1 -13   1    4.72    1.07
  -1 -13  -1    4.81    1.27
  -1  13  -1    3.78    1.15
   1  13   1    3.94    1.50
  -1  13  -1    5.64    1.04
   1  13   1    7.55    1.24
  -1  13  -1    3.45    1.08
   1  13   1    4.91    1.20
  -1  13  -1    5.55    1.48
   1  13   1    8.44    1.23
   2 -13   1   30.95    2.79
   2 -13   1   29.67    2.88
  -2 -13  -1   37.77    2.44
  -2 -13  -1   36.36    3.21
  -2 -13  -1   30.78    2.84
   2 -13   1   32.81    2.10
  -2 -13  -1   31.34    2.95
   2 -13   1   33.83    2.64
   2  13   1   28.36    3.52
  -2  13  -1   29.99    2.67
  -2  13  -1   28.53    2.67
   2  13   1   40.81    2.85
  -2  13  -1   30.03    2.54
   2  13   1   26.90    3.12
  -2  13  -1   33.38    2.96
   2  13   1   30.27    2.81
   2  13   1   31.65    2.17
  -3 -13  -1    0.29    0.85
  -3 -13  -1   -0.45    0.53
  -3 -13  -1    0.28    0.60
   3 -13   1   -0.45    0.35
  -3 -13  -1   -0.59    0.57
   3 -13   1    0.17    0.52
   3 -13   1    0.55    0.66
   3 -13   1    0.01    0.75
  -3  13  -1    0.08    0.47
   3  13   1   -0.47    0.60
  -3  13  -1   -0.26    0.56
   3  13   1    0.52    0.44
  -3  13  -1   -0.30    0.49
  -3  13  -1    0.00    0.68
   3  13   1   -0.40    0.64
   3  13   1    0.27    0.75
  -3  13  -1    1.34    0.53
  -3  13  -1   -0.60    0.54
   3  13   1    0.85    0.73
  -4 -13  -1   26.23    3.32
   4 -13   1   32.68    2.45
  -4 -13  -1   34.03    3.58
   4 -13   1   31.00    2.54
   4 -13   1   30.97    2.63
   4 -13   1   40.26    2.99
  -4 -13  -1   29.46    3.12
  -4  13  -1   33.74    2.22
   4  13   1   31.19    2.92
   4  13   1   35.46    3.19
  -4  13  -1   33.71    2.47
   4  13   1   32.70    2.54
  -4  13  -1   27.93    2.73
  -4  13  -1   33.37    2.75
  -4  13  -1   32.70    3.38
  -4  13  -1   32.19    2.63
   4  13   1   36.39    3.22
   4  13   1   23.96    3.41
  -5 -13  -1   19.24    2.80
   5 -13   1   22.59    2.29
  -5 -13  -1   17.13    2.45
  -5 -13  -1   21.42    2.89
   5 -13   1   20.78    1.77
   5 -13   1   22.42    2.46
   5 -13   1   21.08    1.75
   5 -13   1   22.71    2.01
   5  13   1   22.98    2.30
   5  13   1   25.17    2.80
   5  13   1   22.83    3.17
  -5  13  -1   21.82    1.75
  -5  13  -1   21.19    1.79
  -5  13  -1   21.47    2.35
   5  13   1   24.97    2.96
  -5  13  -1   17.56    2.53
  -5  13  -1   21.60    1.93
  -5  13  -1   24.91    2.78
   5  13   1   23.99    2.90
  -6 -13  -1   31.09    3.97
   6 -13   1   36.08    2.94
   6 -13   1   41.61    2.70
   6 -13   1   33.06    3.02
   6 -13   1   36.83    2.67
  -6 -13  -1   34.29    3.22
   6 -13   1   33.90    2.78
  -6 -13  -1   40.28    4.10
  -6  13  -1   28.97    3.36
   6  13   1   32.97    4.12
  -6  13  -1   32.36    3.60
  -6  13  -1   36.85    3.00
  -6  13  -1   36.49    2.72
   6  13   1   35.53    4.01
   6  13   1   38.28    3.06
  -6  13  -1   38.18    2.72
   6  13   1   31.41    3.70
   6  13   1   38.05    3.78
  -7 -13  -1    1.66    1.33
   7 -13   1    3.06    1.03
   7 -13   1    0.79    0.58
  -7 -13  -1    0.39    1.13
  -7 -13  -1    0.95    0.95
   7 -13   1    3.18    0.80
   7 -13   1    2.81    0.96
  -7  13  -1    3.32    0.72
  -7  13  -1    2.27    1.29
   7  13   1    3.57    1.44
   7  13   1    3.19    1.42
  -7  13  -1    3.33    1.28
   7  13   1    0.92    1.35
   7  13   1    1.30    0.88
  -7  13  -1    1.91    0.83
  -8 -13  -1    1.10    0.95
   8 -13   1    0.11    0.46
  -8 -13  -1   -0.35    1.31
   8 -13   1    0.86    0.81
   8 -13   1   -0.25    0.75
  -8 -13  -1   -0.68    0.87
   8  13   1   -1.10    1.00
   8  13   1    0.28    1.24
   8  13   1    1.57    1.35
  -8  13  -1    0.03    1.00
  -8  13  -1    1.14    0.76
  -8  13  -1   -0.59    1.09
   8  13   1   -1.14    0.79
   9 -13   1    8.69    1.81
  -9 -13  -1    9.77    2.44
   9 -13   1    9.62    1.69
  -9 -13  -1    6.63    2.04
   9 -13   1    6.70    1.14
  -9 -13  -1    7.71    2.02
   9  13   1    8.39    2.15
  -9  13  -1    8.48    2.25
  -9  13  -1   12.02    2.19
   9  13   1   12.73    2.19
   9  13   1    5.43    1.85
   9  13   1    9.15    2.07
  -9  13  -1    8.56    1.48
  10 -13   1   -0.38    0.63
  10 -13   1    1.37    1.21
 -10 -13  -1    0.76    1.37
 -10 -13  -1   -0.98    1.41
  10  13   1   -0.86    1.33
  10  13   1    0.72    1.02
 -10  13  -1    0.46    1.27
 -10  13  -1    0.48    1.07
  10  13   1   -0.49    0.98
  10  13   1    1.39    1.45
  11 -13   1   12.10    1.67
 -11 -13  -1   16.07    3.19
 -11 -13  -1   10.08    2.47
  11 -13   1   11.42    2.35
  11  13   1    9.64    2.28
 -11  13  -1   14.18    2.54
 -11  13  -1   12.87    2.92
  11  13   1    9.63    2.41
  11  13   1    9.06    2.70
 -12 -13  -1    1.30    1.36
 -12 -13  -1   -0.59    1.28
  12 -13   1   -0.11    1.30
  12  13   1    2.81    2.13
  12  13   1    1.70    1.50
 -12  13  -1    1.68    1.92
 -12  13  -1   -0.87    0.82
  12  13   1    4.05    1.82
  13 -13   1    5.29    1.91
 -13 -13  -1    7.15    2.56
 -13 -13  -1    4.55    1.88
  13  13   1    3.40    2.35
  13  13   1    2.18    1.80
 -13  13  -1    4.48    2.11
 -13  13  -1    4.30    2.19
 -14 -13  -1    4.41    1.99
  14 -13   1    3.24    1.99
 -14 -13  -1    0.91    2.15
 -14  13  -1    1.78    1.80
 -14  13  -1    6.13    2.31
  14  13   1    1.72    1.68
  14  13   1    6.61    2.83
 -14 -14   1    2.31    2.46
 -14  14   1    5.65    2.32
  14  14  -1    2.56    1.87
  14  14  -1    1.49    1.95
 -13 -14   1    2.48    2.26
 -13 -14   1    5.57    2.05
 -13  14   1    0.30    1.80
  13  14  -1   -0.21    1.45
  13  14  -1    0.78    1.61
 -13  14   1    3.39    1.59
  13  14  -1    0.64    1.63
 -12 -14   1    4.19    1.98
 -12 -14   1    1.76    1.72
 -12 -14   1    1.85    2.05
  12  14  -1    2.39    1.74
  12  14  -1    5.47    2.33
  12  14  -1    1.49    1.50
 -12  14   1    1.61    1.56
 -12  14   1    0.97    1.83
 -11 -14   1   11.02    2.70
  11 -14  -1   11.36    2.27
 -11 -14   1   12.93    3.21
 -11 -14   1   10.56    2.56
  11  14  -1   16.63    2.85
  11  14  -1   15.57    2.74
 -11  14   1    6.46    2.31
 -11  14   1   14.28    2.56
  11  14  -1   10.00    2.50
 -10 -14   1    1.78    1.32
 -10 -14   1    2.16    1.59
  10 -14  -1    1.32    1.09
 -10 -14   1    0.69    1.83
 -10  14   1    1.03    1.28
  10  14  -1    1.55    1.77
  10  14  -1    1.89    1.44
 -10  14   1    2.49    1.64
  10  14  -1    0.95    1.42
  -9 -14   1   17.02    3.35
  -9 -14   1   27.61    3.60
   9 -14  -1   22.25    2.65
  -9 -14   1   25.47    3.46
  -9  14   1   20.68    3.18
   9  14  -1   18.96    3.34
   9  14  -1   24.50    3.14
   9  14  -1   19.89    3.11
   9  14  -1   23.23    3.59
  -9  14   1   24.36    2.99
  -8 -14   1   15.53    3.03
  -8 -14   1   15.66    2.74
  -8 -14   1   19.77    2.94
   8 -14  -1   18.02    2.24
  -8  14   1   17.76    2.37
   8  14  -1   16.67    2.83
  -8  14   1   13.38    2.37
   8  14  -1   15.69    2.97
  -8  14   1   20.08    1.95
   8  14  -1   18.47    2.82
   8  14  -1   18.46    2.63
  -7 -14   1   -1.46    1.21
   7 -14  -1    0.53    0.69
  -7 -14   1   -1.39    1.04
  -7 -14   1   -0.61    0.70
   7 -14  -1   -0.28    0.71
  -7  14   1    0.36    0.42
  -7  14   1    0.69    0.39
  -7  14   1    1.95    1.16
   7  14  -1    1.35    1.17
  -7  14   1    0.76    0.58
   7  14  -1    0.57    1.34
  -7  14   1    0.85    0.92
   7  14  -1   -1.32    0.97
   7  14  -1    0.80    0.91
  -6 -14   1   67.10    5.34
   6 -14  -1   73.96    5.01
  -6 -14   1   77.23    6.05
  -6 -14   1   60.89    5.52
   6 -14  -1   72.20    4.76
   6 -14  -1   74.33    4.82
  -6  14   1   69.11    4.82
   6  14  -1   74.71    6.07
  -6  14   1   72.87    4.37
   6  14  -1   67.58    5.74
  -6  14   1   61.31    5.14
   6  14  -1   66.82    5.15
   6  14  -1   64.08    5.47
  -6  14   1   68.52    5.04
  -6  14   1   73.44    5.37
   5 -14  -1   23.93    2.24
  -5 -14   1   21.11    3.08
  -5 -14   1   23.42    3.14
   5 -14  -1   21.58    1.91
   5 -14  -1   24.63    2.12
  -5  14   1   22.64    1.64
  -5  14   1   20.16    2.57
   5  14  -1   28.23    2.94
  -5  14   1   25.93    1.90
  -5  14   1   25.46    2.17
  -5  14   1   23.04    2.71
   5  14  -1   18.56    2.98
   5  14  -1   21.82    2.90
   5  14  -1   23.57    2.50
   5  14  -1   26.51    3.12
  -5  14   1   20.78    2.44
  -5  14   1   25.02    2.03
  -4 -14   1   18.98    2.81
   4 -14  -1   24.04    2.12
   4 -14  -1   19.38    1.74
   4 -14  -1   22.97    2.42
  -4 -14   1   18.33    2.62
  -4  14   1   26.43    1.73
   4  14  -1   21.42    2.49
  -4  14   1   25.32    2.69
   4  14  -1   19.93    2.93
  -4  14   1   19.55    2.21
  -4  14   1   20.70    2.43
   4  14  -1   21.90    2.24
  -4  14   1   20.25    1.97
  -4  14   1   27.47    1.97
  -4  14   1   22.74    2.53
  -4  14   1   22.70    1.62
   4  14  -1   20.26    2.69
   4  14  -1   20.29    2.74
   3 -14  -1    1.47    0.77
  -3 -14   1    1.23    0.60
   3 -14  -1    0.71    0.44
  -3 -14   1    2.52    1.09
   3 -14  -1    1.35    0.34
   3 -14  -1    2.55    0.89
  -3 -14   1    2.07    1.13
   3  14  -1    1.80    0.91
  -3  14   1    1.66    0.89
  -3  14   1    0.83    0.77
   3  14  -1    2.18    1.05
  -3  14   1    2.67    0.79
  -3  14   1    1.51    0.46
  -3  14   1    1.23    0.34
  -3  14   1    1.28    0.48
  -3  14   1    1.00    0.63
  -3  14   1    1.03    0.68
   3  14  -1    1.13    0.67
   3  14  -1    1.91    0.93
   3  14  -1    0.54    0.74
   2 -14  -1    1.70    0.59
   2 -14  -1    1.73    0.52
  -2 -14   1    1.67    0.49
  -2 -14   1   -1.10    0.70
   2 -14  -1    1.63    0.41
   2 -14  -1    1.89    0.59
  -2 -14   1    2.46    1.18
   2 -14  -1    2.82    0.99
  -2 -14   1    0.60    0.84
  -2  14   1    0.91    0.91
  -2  14   1    2.07    0.88
   2  14  -1    1.71    0.89
  -2  14   1    1.69    0.79
   2  14  -1    2.25    1.06
   2  14  -1    0.94    0.59
   2  14  -1    0.57    0.93
  -2  14   1    2.75    0.58
  -2  14   1    2.14    0.55
   2  14  -1    0.81    0.87
  -2  14   1    0.34    0.70
  -2  14   1    2.23    0.43
  -2  14   1    0.29    0.60
  -1 -14   1   15.90    2.46
  -1 -14   1   22.34    2.59
  -1 -14   1   26.14    2.68
   1 -14  -1   23.23    2.63
  -1 -14   1   23.10    1.93
   1 -14  -1   21.37    1.59
   1 -14  -1   26.34    1.92
  -1 -14   1   23.44    1.40
   1 -14  -1   22.44    2.02
   1  14  -1   23.51    1.82
  -1  14   1   24.43    2.81
  -1  14   1   22.17    1.89
   1  14  -1   23.97    2.72
  -1  14   1   17.95    2.32
  -1  14   1   21.89    1.91
   1  14  -1   17.12    2.63
  -1  14   1   23.32    1.90
   1  14  -1   23.74    2.06
   1  14  -1   24.21    2.28
   1  14  -1   16.89    2.36
   0 -14   1   18.13    2.27
   0 -14   1   20.62    2.57
   0 -14   1   21.50    1.74
   0 -14  -1   22.54    2.63
   0 -14   1   24.98    2.78
   0 -14  -1   19.15    1.83
   0 -14  -1   20.58    1.95
   0 -14  -1   21.62    2.28
   0 -14   1   24.31    2.46
   0 -14  -1   20.53    1.43
   0  14  -1   21.93    2.08
   0  14   1   20.67    1.95
   0  14   1   19.91    2.68
   0  14  -1   22.44    2.57
   0  14   1   20.82    2.50
   0  14   1   21.56    1.92
   0  14  -1   23.02    2.60
  -1 -14  -1   -0.14    0.74
   1 -14   1   -0.09    0.62
   1 -14   1    0.13    0.74
  -1 -14  -1   -0.11    0.87
   1 -14   1   -0.06    0.32
   1 -14   1   -0.29    0.43
  -1 -14  -1    0.09    0.58
   1 -14   1    0.30    0.69
   1  14   1    1.11    0.74
   1  14   1   -0.06    0.72
  -1  14  -1    0.95    0.64
  -1  14  -1    0.46    0.61
  -1  14  -1    1.56    1.05
   1  14   1   -0.90    0.72
   1  14   1    0.07    0.62
  -1  14  -1   -0.12    0.67
  -2 -14  -1    8.77    1.49
   2 -14   1    8.47    1.51
   2 -14   1    9.80    1.61
   2 -14   1    7.02    1.18
   2 -14   1    7.44    0.78
  -2 -14  -1    9.56    1.67
  -2 -14  -1    7.38    1.70
  -2 -14  -1   11.02    1.25
  -2  14  -1    8.14    1.22
   2  14   1   10.33    1.80
   2  14   1   10.39    1.66
  -2  14  -1    7.53    1.42
   2  14   1    8.14    0.76
   2  14   1    8.69    1.43
  -2  14  -1    9.89    1.74
   2  14   1    8.72    1.88
  -2  14  -1    8.04    1.40
   3 -14   1    3.81    0.81
   3 -14   1    4.58    1.27
  -3 -14  -1    3.67    1.45
  -3 -14  -1    6.90    1.45
   3 -14   1    2.95    1.03
  -3 -14  -1    2.74    1.31
   3 -14   1    5.31    0.93
  -3  14  -1    5.04    0.95
  -3  14  -1    3.60    1.34
  -3  14  -1    5.49    1.12
  -3  14  -1    4.57    0.88
   3  14   1    4.61    1.36
   3  14   1    4.39    1.24
   3  14   1    5.78    1.54
   3  14   1    4.63    0.79
   3  14   1    3.06    1.10
  -3  14  -1    5.37    1.22
   4 -14   1   24.99    2.31
  -4 -14  -1   23.37    2.90
  -4 -14  -1   24.13    3.12
   4 -14   1   20.68    2.55
   4 -14   1   24.69    1.97
   4 -14   1   22.69    2.08
   4  14   1   24.16    3.34
  -4  14  -1   25.68    1.67
  -4  14  -1   25.67    2.22
   4  14   1   23.52    2.98
  -4  14  -1   24.99    2.94
   4  14   1   23.85    2.93
   4  14   1   25.12    2.07
   4  14   1   23.57    2.75
  -4  14  -1   24.01    2.62
  -4  14  -1   23.45    1.98
  -4  14  -1   25.78    2.79
   5 -14   1    9.03    1.05
   5 -14   1    6.57    0.94
  -5 -14  -1    8.92    1.77
   5 -14   1    7.55    1.32
  -5 -14  -1    6.18    1.68
   5 -14   1    5.89    1.32
   5 -14   1    5.80    1.15
  -5 -14  -1    6.51    1.76
   5  14   1    5.33    1.37
  -5  14  -1    9.01    1.01
  -5  14  -1   10.08    1.61
  -5  14  -1    7.94    1.56
   5  14   1    6.61    1.62
   5  14   1    8.75    1.96
   5  14   1    8.85    1.73
   5  14   1    7.12    1.27
  -5  14  -1    9.73    1.74
  -5  14  -1    9.49    1.09
  -5  14  -1    7.76    1.23
   6 -14   1   -0.32    0.48
  -6 -14  -1   -0.69    1.01
  -6 -14  -1   -1.14    0.91
  -6 -14  -1    0.22    0.97
   6 -14   1   -0.46    0.63
   6 -14   1   -0.06    0.40
   6 -14   1    0.23    0.65
   6  14   1    0.67    1.35
  -6  14  -1    0.11    0.88
   6  14   1    1.01    0.90
  -6  14  -1   -1.43    0.79
  -6  14  -1   -0.24    0.52
   6  14   1    0.87    1.12
  -6  14  -1    0.27    0.84
  -6  14  -1    0.62    0.79
   6  14   1    0.63    1.16
   6  14   1    0.68    0.77
  -7 -14  -1   -0.08    1.22
   7 -14   1    0.36    0.76
   7 -14   1    0.03    0.67
   7 -14   1    0.34    0.43
  -7 -14  -1    0.18    1.02
   7 -14   1   -0.70    0.49
  -7 -14  -1    0.30    1.36
  -7  14  -1   -0.25    0.87
  -7  14  -1    0.96    1.02
   7  14   1    0.25    0.86
   7  14   1    1.37    1.12
  -7  14  -1    0.84    0.71
  -7  14  -1    0.54    0.54
   7  14   1   -0.52    0.67
   7  14   1    0.43    0.80
   8 -14   1   11.66    1.32
  -8 -14  -1    7.32    2.21
  -8 -14  -1    9.73    2.12
  -8 -14  -1    8.22    2.03
   8 -14   1   17.71    2.21
   8 -14   1   13.86    2.01
   8  14   1    9.55    1.85
  -8  14  -1   11.23    2.09
  -8  14  -1   14.94    1.89
  -8  14  -1   11.14    2.30
   8  14   1   15.09    2.44
   8  14   1   10.60    2.28
   8  14   1   11.95    2.48
  -9 -14  -1    7.88    2.10
   9 -14   1    8.91    1.18
   9 -14   1    7.63    1.55
  -9 -14  -1    6.66    2.09
   9 -14   1    9.17    1.85
  -9 -14  -1    7.48    1.89
  -9  14  -1    8.99    1.51
   9  14   1   10.78    2.23
   9  14   1    9.67    2.01
   9  14   1    8.32    1.92
  -9  14  -1    7.36    1.85
  -9  14  -1    8.14    2.18
   9  14   1    6.14    2.24
 -10 -14  -1    6.01    2.27
  10 -14   1    7.16    1.76
 -10 -14  -1    4.33    1.63
 -10  14  -1    6.74    2.00
 -10  14  -1    6.71    1.98
  10  14   1    6.58    1.85
  10  14   1    3.51    1.71
  10  14   1    5.77    2.15
  10  14   1    4.68    1.68
  11 -14   1    0.55    1.40
 -11 -14  -1    1.54    1.68
 -11 -14  -1    3.65    2.10
 -11  14  -1   -0.75    1.40
  11  14   1   -0.53    1.25
  11  14   1    2.00    1.56
 -11  14  -1    3.45    1.58
  11  14   1    2.36    1.88
 -12 -14  -1   -0.91    1.13
 -12 -14  -1   -0.65    1.35
  12 -14   1   -0.25    1.58
  12  14   1   -0.97    1.51
 -12  14  -1    1.72    1.49
 -12  14  -1   -2.15    1.41
  12  14   1   -0.93    1.45
  13 -14   1    8.50    2.27
 -13 -14  -1    0.56    1.43
 -13 -14  -1    1.09    1.65
 -13  14  -1    3.26    1.92
  13  14   1    1.86    1.60
 -13  14  -1    0.76    1.41
  13  14   1    9.50    2.92
 -13 -15   1   -1.44    1.78
 -13 -15   1    2.49    2.18
 -13  15   1   -2.33    1.63
  13  15  -1    1.68    1.71
  13  15  -1    0.18    1.51
 -13  15   1   -0.30    1.67
  13  15  -1    0.65    1.47
 -12 -15   1    0.24    1.95
 -12 -15   1   -1.27    1.56
 -12 -15   1   -0.50    1.11
  12  15  -1    0.76    1.94
 -12  15   1   -2.00    1.02
  12  15  -1    0.63    1.55
  12  15  -1   -0.92    1.39
 -12  15   1   -2.96    1.44
 -11 -15   1    2.66    1.94
 -11 -15   1    5.08    2.33
 -11 -15   1    5.33    2.09
  11  15  -1    4.83    1.95
  11  15  -1   10.39    2.54
 -11  15   1    4.14    1.95
 -11  15   1    4.72    1.83
  11  15  -1    6.80    2.13
 -10 -15   1    1.73    1.64
 -10 -15   1    0.43    1.76
 -10 -15   1    2.91    1.45
 -10  15   1    3.01    1.80
  10  15  -1    0.55    1.39
 -10  15   1    2.78    1.53
  10  15  -1    1.53    1.29
  10  15  -1    0.37    1.42
  -9 -15   1    0.54    1.58
  -9 -15   1    0.58    1.48
  -9 -15   1    0.66    1.00
   9  15  -1    1.39    1.61
  -9  15   1    1.21    1.16
  -9  15   1   -0.90    0.96
   9  15  -1    3.08    1.55
   9  15  -1    1.33    1.26
   9  15  -1    1.41    1.36
  -8 -15   1   -1.42    0.85
  -8 -15   1   -0.35    0.96
   8 -15  -1   -0.42    0.79
  -8 -15   1    0.97    1.44
   8  15  -1    1.07    1.60
   8  15  -1    0.56    1.43
   8  15  -1    1.58    1.10
  -8  15   1    1.45    1.23
  -8  15   1   -0.26    1.04
   8  15  -1    1.86    1.17
  -8  15   1    3.02    0.90
  -7 -15   1   -0.09    1.23
  -7 -15   1    0.50    1.23
  -7 -15   1   -1.31    1.11
   7 -15  -1    0.63    0.75
   7 -15  -1   -0.95    0.56
  -7  15   1   -0.12    0.60
   7  15  -1    1.17    1.30
  -7  15   1   -0.84    0.75
   7  15  -1   -0.46    1.23
   7  15  -1    0.63    1.16
   7  15  -1   -0.13    0.96
  -7  15   1   -0.71    0.73
  -7  15   1    0.43    0.76
   6 -15  -1   -0.66    0.50
  -6 -15   1    1.15    0.99
   6 -15  -1   -0.58    0.53
   6 -15  -1   -0.37    0.67
  -6 -15   1   -1.51    1.12
   6  15  -1   -0.05    1.02
  -6  15   1    0.19    0.81
   6  15  -1   -2.17    0.88
   6  15  -1   -0.71    0.80
   6  15  -1   -0.73    1.19
  -6  15   1   -0.94    0.37
  -6  15   1    0.36    0.84
  -6  15   1   -0.60    0.57
  -6  15   1    0.25    0.53
   5 -15  -1    2.39    0.72
   5 -15  -1    2.09    0.83
  -5 -15   1    2.95    1.40
   5 -15  -1    3.66    1.01
  -5 -15   1    0.24    1.13
  -5  15   1    1.98    0.99
  -5  15   1    2.02    0.87
  -5  15   1   -0.39    0.80
  -5  15   1    2.26    0.42
   5  15  -1    2.59    0.97
   5  15  -1    4.63    1.52
  -5  15   1    2.88    0.81
   5  15  -1    0.14    1.13
  -5  15   1    1.92    0.73
  -5  15   1    3.76    1.16
   5  15  -1    0.37    1.32
   4 -15  -1    0.42    0.44
   4 -15  -1    0.71    0.69
  -4 -15   1    0.50    1.04
  -4 -15   1    0.59    1.01
   4 -15  -1    1.00    0.76
  -4  15   1    0.65    0.64
   4  15  -1    0.61    1.27
  -4  15   1   -0.41    0.51
   4  15  -1   -1.12    0.85
  -4  15   1    0.84    0.80
   4  15  -1    1.94    1.00
   4  15  -1   -0.28    0.67
  -4  15   1   -0.12    0.30
  -4  15   1    1.71    0.71
  -4  15   1   -0.22    0.39
  -4  15   1    1.04    0.73
   4  15  -1    0.90    0.71
   3 -15  -1   12.17    1.13
   3 -15  -1   10.38    0.94
   3 -15  -1   14.06    1.77
  -3 -15   1   11.46    2.11
  -3 -15   1   10.18    1.38
  -3 -15   1    8.33    1.84
  -3  15   1   10.12    1.08
  -3  15   1    9.82    0.93
   3  15  -1   12.73    1.79
   3  15  -1    9.43    1.78
  -3  15   1   12.01    1.87
  -3  15   1   13.36    1.70
  -3  15   1    9.58    1.75
  -3  15   1   10.14    1.55
   3  15  -1   11.64    1.43
   3  15  -1    7.87    1.68
   3  15  -1   10.90    2.24
  -3  15   1   11.19    1.17
  -3  15   1   10.33    1.58
  -2 -15   1   12.06    2.04
  -2 -15   1   10.85    1.04
   2 -15  -1    9.37    1.18
   2 -15  -1    8.79    1.12
  -2 -15   1    8.43    1.73
   2 -15  -1   10.33    1.17
   2 -15  -1   12.23    1.76
  -2 -15   1   13.52    2.01
   2 -15  -1    8.73    0.91
  -2  15   1    8.22    1.51
   2  15  -1    9.04    1.75
  -2  15   1    9.30    1.39
   2  15  -1   12.69    2.32
  -2  15   1    9.01    0.84
   2  15  -1    9.00    1.19
  -2  15   1    8.21    1.69
  -2  15   1    9.12    1.56
  -2  15   1   11.10    1.80
   2  15  -1    8.06    1.58
   2  15  -1   10.02    1.59
  -2  15   1   10.78    1.21
  -2  15   1    9.97    1.15
  -1 -15   1    0.20    0.79
   1 -15  -1    0.62    0.32
   1 -15  -1    1.49    1.00
   1 -15  -1    0.28    0.62
   1 -15  -1    0.76    0.53
   1 -15  -1   -0.08    0.20
  -1 -15   1   -0.69    0.82
  -1 -15   1    1.19    0.75
  -1  15   1    1.32    0.60
   1  15  -1    1.22    0.80
   1  15  -1    0.84    0.96
  -1  15   1    1.39    0.86
  -1  15   1    1.02    0.97
   1  15  -1    0.18    0.65
  -1  15   1    1.98    0.66
   1  15  -1    1.64    0.71
  -1  15   1    0.64    0.87
   1  15  -1   -0.64    0.84
  -1  15   1    0.28    0.54
   1  15  -1    0.45    0.50
   0 -15   1    6.96    1.32
   0 -15   1    6.10    0.95
   0 -15  -1    6.91    1.14
   0 -15  -1    6.75    1.53
   0 -15   1    3.52    1.17
   0 -15  -1    4.78    1.16
   0 -15   1    5.77    1.28
   0 -15   1    4.05    1.36
   0  15  -1    3.41    1.18
   0  15   1    5.94    1.54
   0  15  -1    6.26    1.18
   0  15   1    4.65    1.07
   0  15   1    4.68    1.29
   0  15  -1    4.66    1.33
   0  15   1    5.79    1.05
   1 -15   1    1.16    0.85
   1 -15   1    0.26    0.94
   1 -15   1    0.67    0.46
  -1 -15  -1    0.46    0.65
  -1 -15  -1   -0.22    0.65
   1 -15   1    0.82    0.65
  -1 -15  -1    0.62    0.74
   1 -15   1    0.32    1.04
  -1 -15  -1    2.10    0.58
   1  15   1    1.47    1.20
  -1  15  -1    0.83    0.81
   1  15   1    0.24    0.61
  -1  15  -1    0.60    0.72
   1  15   1    1.62    0.85
  -1  15  -1    0.74    0.87
   1  15   1    0.61    0.76
  -2 -15  -1    6.04    1.46
   2 -15   1    6.68    1.48
  -2 -15  -1    8.87    1.14
   2 -15   1    8.23    1.27
  -2 -15  -1    6.95    1.61
   2 -15   1    8.10    1.53
  -2 -15  -1    9.76    1.62
   2 -15   1    8.29    1.19
   2 -15   1    8.18    0.81
  -2  15  -1    7.71    1.21
   2  15   1    8.99    1.50
   2  15   1    7.44    1.43
   2  15   1    6.58    1.76
   2  15   1    7.03    1.57
  -2  15  -1    6.01    1.60
  -2  15  -1    8.53    1.50
  -2  15  -1    4.85    1.22
   3 -15   1    0.15    0.55
   3 -15   1    0.06    0.54
   3 -15   1    0.02    0.44
  -3 -15  -1    0.43    0.88
  -3 -15  -1   -0.86    0.99
  -3 -15  -1   -0.43    0.76
   3 -15   1    1.13    0.71
   3 -15   1   -0.60    0.79
  -3  15  -1    0.23    0.66
   3  15   1   -0.11    0.74
  -3  15  -1   -0.89    0.65
   3  15   1   -1.24    0.46
  -3  15  -1   -0.61    0.96
  -3  15  -1   -0.08    0.45
   3  15   1   -1.66    0.61
   3  15   1   -0.22    0.35
  -3  15  -1   -0.53    0.45
   3  15   1    0.29    0.83
   4 -15   1    3.93    1.02
   4 -15   1    4.15    0.79
   4 -15   1    4.83    1.01
  -4 -15  -1    5.16    1.52
   4 -15   1    3.15    1.12
  -4 -15  -1    3.85    1.32
   4  15   1    6.35    1.95
  -4  15  -1    3.91    1.12
  -4  15  -1    4.04    1.08
   4  15   1    4.34    0.89
  -4  15  -1    3.80    1.07
  -4  15  -1    5.18    0.88
   4  15   1    7.02    1.75
   4  15   1    4.24    1.28
   4  15   1    3.83    1.35
  -4  15  -1    4.36    1.48
   5 -15   1    2.73    0.64
  -5 -15  -1    5.25    1.71
   5 -15   1    3.74    1.02
  -5 -15  -1    4.05    1.41
   5 -15   1    2.43    0.93
   5 -15   1    4.16    1.18
  -5  15  -1    4.85    1.53
  -5  15  -1    1.30    0.93
   5  15   1    2.59    0.88
   5  15   1    4.57    1.56
  -5  15  -1    4.80    1.23
  -5  15  -1    4.71    1.04
   5  15   1    4.83    1.46
   5  15   1    5.79    1.60
   5  15   1    3.60    1.44
  -6 -15  -1    0.53    1.16
  -6 -15  -1    1.95    1.17
   6 -15   1    0.10    0.65
  -6 -15  -1   -0.09    1.17
   6 -15   1    0.69    0.81
   6 -15   1    0.80    0.71
   6 -15   1    0.50    0.44
   6  15   1    1.23    0.77
  -6  15  -1   -0.47    0.88
   6  15   1   -0.77    0.97
   6  15   1    1.10    1.44
  -6  15  -1    0.25    0.92
  -6  15  -1   -1.07    0.79
  -6  15  -1    0.88    0.76
  -6  15  -1    2.14    0.73
   6  15   1   -0.22    0.98
   6  15   1   -0.81    0.98
   7 -15   1    0.64    0.86
  -7 -15  -1   -1.37    0.99
   7 -15   1    1.05    0.91
   7 -15   1    0.57    0.41
  -7 -15  -1    1.43    1.55
  -7 -15  -1    2.33    1.52
  -7  15  -1    0.79    0.63
  -7  15  -1    0.11    1.05
   7  15   1    1.99    1.25
  -7  15  -1    0.48    0.79
   7  15   1   -0.27    0.73
  -7  15  -1    0.37    1.13
   7  15   1   -0.04    1.10
  -7  15  -1    0.32    0.95
   7  15   1   -1.75    0.97
  -8 -15  -1    0.83    1.44
  -8 -15  -1   -0.85    1.26
   8 -15   1    0.21    0.89
  -8 -15  -1    1.40    1.12
   8 -15   1    0.16    0.76
   8 -15   1    0.24    0.45
   8  15   1    0.22    0.88
  -8  15  -1    0.60    1.14
   8  15   1    2.00    1.51
   8  15   1    1.81    1.17
   8  15   1    1.68    1.57
  -8  15  -1    1.23    0.90
  -8  15  -1    0.82    1.00
   9 -15   1    9.94    1.88
  -9 -15  -1   10.48    2.52
  -9 -15  -1   13.06    2.58
  -9 -15  -1    8.06    2.54
   9  15   1   11.29    2.65
   9  15   1   13.08    2.60
  -9  15  -1   13.17    1.86
  -9  15  -1   12.40    2.26
   9  15   1   11.60    2.09
  -9  15  -1   10.73    2.28
   9  15   1   10.51    2.41
  10 -15   1    0.87    1.21
 -10 -15  -1    1.04    1.51
 -10 -15  -1    1.17    1.43
 -10  15  -1    0.41    1.45
  10  15   1    1.06    1.39
  10  15   1   -1.16    1.19
  10  15   1    0.49    1.61
  10  15   1    1.32    1.63
 -10  15  -1    0.69    1.34
 -11 -15  -1    4.80    2.18
  11 -15   1    5.54    1.79
 -11 -15  -1    2.59    2.21
  11  15   1    4.20    1.74
  11  15   1    5.30    2.27
 -11  15  -1    8.41    2.21
 -11  15  -1    5.38    2.23
  11  15   1    7.88    2.30
 -12 -15  -1    5.19    2.46
 -12 -15  -1    0.06    1.75
  12  15   1    1.95    2.11
[truncated: 8,179,077 more chars]
